# Supplementary material for: Quantitative proteomics analysis reveals the tolerance of wheat to salt stress in response to Enterobacter cloacae SBP-8
Source: PLoS One. 2017 Sep 6;12(9):e0183513. doi: 10.1371/journal.pone.0183513 (PMC5587313; doi:10.1371/journal.pone.0183513)
Supplement: S1 File — (XLSX) [file pone.0183513.s001.xlsx]

## Sheet: Proteins expressed in T-1 
Accession	Description	Score	Treated_1:Control_1_Ratio
P0DI42	Casparian strip membrane protein 2 OS Triticum aestivum PE 2 SV 1	185.01	9.11572	Cell division
Q9ZRB7	Tubulin alpha chain OS Triticum aestivum GN TUBA PE 2 SV 1	769.24	0.594521	Cell division/Cytoskeleton
P49234	Profilin 3 OS Triticum aestivum GN PRO3 PE 2 SV 2	555.62	Treated_1	Cell division/Cytoskeleton	Binds to actin and affects the structure of the cytoskeleton. At high concentrations, profilin prevents the polymerization of actin, whereas it enhances it at low concentrations. By binding to PIP2, it inhibits the formation of IP3 and DG.
P49233	Profilin 2 OS Triticum aestivum GN PRO2 PE 2 SV 2	628.71	Treated_1	Cell division/Cytoskeleton	Binds to actin and affects the structure of the cytoskeleton. At high concentrations, profilin prevents the polymerization of actin, whereas it enhances it at low concentrations. By binding to PIP2, it inhibits the formation of IP3 and DG.
A9UL13	Retinoblastoma related protein 1 OS Triticum aestivum GN RBR1 PE 2 SV 1	669.89	3.49034	Cell division/Transcription regulation	In addition to its role in cell-cycle progression, RBR has been shown to participate in various cellular processes such as endoreplication, transcriptional regulation, chromatin remodelling, cell growth, stem cell biology, and differentiation.
Q02066	Abscisic acid inducible protein kinase Fragment OS Triticum aestivum PE 2 SV 1	290.09	3.78104	Cell signalling
P04464	Calmodulin OS Triticum aestivum PE 1 SV 3	772.27	0.537944	Cell signalling
Q43215	Histone H2B 4 OS Triticum aestivum GN TH153 PE 1 SV 3	572.64	0.179066	Chromatim associated proteins	Chromatin remodelling
Q43217	Histone H2B 3 OS Triticum aestivum PE 1 SV 3	566.28	0.453845	Chromatin associated protein/Transcription regulation
P27807	Histone H2B 1 OS Triticum aestivum PE 1 SV 3	733.24	0.631284	Chromatin associated protein/Transcription regulation
P05621	Histone H2B 2 OS Triticum aestivum PE 1 SV 2	745.13	0.631284	Chromatin associated protein/Transcription regulation
Q43312	Protein H2A 7 OS Triticum aestivum GN H2A 4 PE 2 SV 3	1265.45	Treated_1	Chromatin associated protein/Transcription regulation
P15871	Histone H1 1 Fragment OS Triticum aestivum PE 1 SV 1	1572.32	Treated_1	Chromatin associated protein/Transcription regulation
P02277	Histone H2A 2 2 OS Triticum aestivum PE 1 SV 1	416.59	Treated_1	Chromatin associated protein/Transcription regulation
Q43208	Histone H2A 4 OS Triticum aestivum GN TH254 PE 2 SV 3	1776.07	Treated_1	Chromatin associated protein/Transcription regulation
P62785	Histone H4 variant TH011 OS Triticum aestivum PE 3 SV 2	2133.83	Treated_1	Chromatin associated protein/Transcription regulation
P27806	Histone H1 OS Triticum aestivum PE 2 SV 2	763.12	1.78604	Chromatin associated protein/Transcription regulation	Chromatin associated protein
Q41558	Transcription factor HBP 1b c1 Fragment OS Triticum aestivum PE 1 SV 2	499.55	2.09594	Chromatin associated protein/Transcription regulation	Stress related	Induce mediate auxin- and salicylic acid-inducible transcription. Binds to the hexamer motif 5'-ACGTCA-3' of histone gene promoters.
Q1XIR9	4 hydroxy 7 methoxy 3 oxo 3 4 dihydro 2H 1 4 benzoxazin 2 yl glucoside beta D glucosidase 1a chloro	507.5	0.726149	Defence	Acts in defense of young plant parts against pests via the production of hydroxamic acids from hydroxamic acid glucosides. Enzymatic activity is highly correlated with plant growth. The preferred substrate is DIMBOA-beta-D-glucoside.
Q5S1S6	Peroxiredoxin Q chloroplastic OS Triticum aestivum GN PRX1 PE 1 SV 1	299.36	2.63794	Defence	Stress related	Reduces hydrogen peroxide with reducing equivalents provided through the thioredoxin system
O64393	Wheatwin 2 OS Triticum aestivum GN PR4B PE 1 SV 1	448.64	Treated_1	Defence	Shows antifungal activity towards B.cinerea and towards the wheat-specific pathogenic fungi F.culmorum and F.graminearum (groups 1 and 2).
P00413	Cytochrome c oxidase subunit 2 OS Triticum aestivum GN COX2 PE 2 SV 2	780.68	0.360595	Electron transport chain	Electron transport chain
	Cytochrome c oxidase subunit 1 OS Triticum aestivum GN COX1 PE 3 SV 1	516.68	2.01375	Electron transport chain	Electron transport chain
P12112	ATP synthase subunit alpha chloroplastic OS Triticum aestivum GN atpA PE 3 SV 2	848.16	1.52196	Ion transport, ATP synthesis
P69443	ATP synthase epsilon chain chloroplastic OS Triticum aestivum GN atpE PE 3 SV 1	445.67	2.48432	Ion transport, ATP synthesis
P68538	ATP synthase protein MI25 OS Triticum aestivum PE 3 SV 1	205.65	0.307279	ion Transporter
Q84N29	Probable non specific lipid transfer protein 3 OS Triticum aestivum GN LTP3 PE 2 SV 1	695.68	0.511709	ion Transporter	Plant non-specific lipid-transfer proteins transfer phospholipids as well as galactolipids across membranes. May play a role in wax or cutin deposition in the cell walls of expanding epidermal cells and certain secretory tissues.
P20858	ATP synthase subunit beta chloroplastic OS Triticum aestivum GN atpB PE 3 SV 1	490.56	0.625002	ion Transporter
P93596	Obtusifoliol 14 alpha demethylase Fragment OS Triticum aestivum GN CYP51 PE 2 SV 1	474.08	1.93479	Lipid biosynthesis
P33432	Puroindoline A OS Triticum aestivum GN PINA PE 1 SV 2	55.69	4.95303	Lipid biosynthesis		Grain texture
P34048	Imidazoleglycerol phosphate dehydratase Fragment OS Triticum aestivum PE 2 SV 1	370.83	Treated_1	Metabolic pathway	Histidine biosynthesis pathway
P00228	Ferredoxin chloroplastic OS Triticum aestivum GN PETF PE 1 SV 2	510.43	0.278037	Metabolic pathway
Q01148	NADH ubiquinone oxidoreductase chain 1 OS Triticum aestivum GN ND1 PE 2 SV 1	1071.44	0.323033	Metabolic pathway
P12299	Glucose 1 phosphate adenylyltransferase large subunit chloroplastic amyloplastic OS Triticum aestiv	294.69	0.329559	Metabolic pathway	Metabolic pathway
P26304	NAD P H quinone oxidoreductase subunit K chloroplastic OS Triticum aestivum GN ndhK PE 3 SV 2	497.17	0.343008	Metabolic pathway
P27572	NADH ubiquinone oxidoreductase chain 4 OS Triticum aestivum GN ND4 PE 2 SV 2	932.99	0.449329	Metabolic pathway
P12298	Glucose 1 phosphate adenylyltransferase large subunit Fragment OS Triticum aestivum GN AGA 1 PE 2	308.6	0.543351	Metabolic pathway	Catalyzes the synthesis of ADP-glucose, a sugar donor used in elongation reactions on alpha-glucans.
Q9S7U0	Inositol 3 phosphate synthase OS Triticum aestivum GN MIPS PE 2 SV 1	831.62	0.543351	Metabolic pathway	Key enzyme in myo-inositol biosynthesis pathway that catalyzes the conversion of glucose 6-phosphate to 1-myo-inositol 1-phosphate in a NAD-dependent manner. Rate-limiting enzyme in the synthesis of all inositol-containing compounds.
Q43199	Adenine phosphoribosyltransferase 1 OS Triticum aestivum GN APT1 PE 2 SV 1	653.49	0.618783	Metabolic pathway	Catalyzes a salvage reaction resulting in the formation of AMP, that is energically less costly than de novo synthesis. Contributes primarly to the recycling of adenine into adenylate nucleotides, but is also involved in the inactivation of cytokinins by phosphoribosylation. Catalyzes the conversion of cytokinins from free bases (active form) to the corresponding nucleotides (inactive form)
Q7XB13	Homogentisate geranylgeranyltransferase OS Triticum aestivum GN HGGT PE 2 SV 1	586.12	0.748264	Metabolic pathway	Involved in the synthesis of tocotrienol (vitamin E) (PubMed:21175184). Catalyzes the condensation of homogentisate and geranylgeranyl diphosphate to form 2-methyl-6-geranylgeranylbenzoquinol. Possesses low activity with phytyl diphosphate as substrate (By similarity). Tocotrienols functions to limit lipid peroxidation during seed germination
Q1XH05	4 hydroxy 7 methoxy 3 oxo 3 4 dihydro 2H 1 4 benzoxazin 2 yl glucoside beta D glucosidase 1b chloro	447.8	1.64872	Metabolic pathway
P05312	NAD P H quinone oxidoreductase subunit I chloroplastic OS Triticum aestivum GN ndhI PE 3 SV 2	1036.59	1.73325	Metabolic pathway
P26302	Phosphoribulokinase chloroplastic OS Triticum aestivum PE 2 SV 1	611.16	1.84043	Metabolic pathway
P12300	Glucose 1 phosphate adenylyltransferase large subunit chloroplastic amyloplastic Fragment OS Trit	275.04	1.85893	Metabolic pathway
Q8H215	ATP dependent 6 phosphofructokinase Fragment OS Triticum aestivum GN PFK PE 2 SV 1	618.34	6.88951	Metabolic pathway
Q95H43	NAD P H quinone oxidoreductase subunit 1 chloroplastic OS Triticum aestivum GN ndhA PE 3 SV 2	858.35	7.84597	Metabolic pathway
P30570	EC protein III OS Triticum aestivum PE 2 SV 2	789.93	Treated_1	Metabolic pathway	Binds 5 molecules of zinc. May have a role in Zn2+ homeostasis during embryogenesis.
Q1W374	Phosphomannomutase OS Triticum aestivum PE 2 SV 1	425.76	0.0184997	Metabolic pathway	Involved in ascorbic acid biosynthesis and in the synthesis of the GDP-mannose and dolichol-phosphate-mannose required for a number of critical mannosyl transfer reactions
P30523	Glucose 1 phosphate adenylyltransferase small subunit chloroplastic amyloplastic OS Triticum aestiv	902.34	0.477114	Metabolic pathway, starch synthesis	Metabolic pathway
Q84N28	Flavone O methyltransferase 1 OS Triticum aestivum GN OMT1 PE 1 SV 1	402.87	0.436049	Metabolic pathway/Flavonoid metabolism	Flavonoid metabolism/Metaboilic pathway
P11515	Serine carboxypeptidase 3 OS Triticum aestivum GN CBP3 PE 2 SV 1	396.11	0.463013	Metabolic pathways	Metabolic pathway
Q76LB1	Aluminum activated malate transporter 1 OS Triticum aestivum GN ALMT1 PE 1 SV 1	726.17	0.559898	metal tolerance /Transporter	Malate transporter critical for aluminum tolerance. The STOP1 transcription factor is required for ALMT1 expression.
P04568	Em protein OS Triticum aestivum GN EM PE 2 SV 1	508.16	0.506617	Other	Function not known
P22701	Em protein CS41 OS Triticum aestivum GN EM PE 2 SV 1	436.14	0.511709	Other	Function not known
Q43209	Protein L isoaspartate O methyltransferase OS Triticum aestivum GN PCM PE 1 SV 1	206.01	2.117	Other	Protein repair
P93692	Serpin Z2B OS Triticum aestivum PE 1 SV 1	770.98	0.165299	Pathogenesis related protein
P27357	Thaumatin like protein PWIR2 OS Triticum aestivum PE 2 SV 1	913.64	4.34924	Pathogenesis related protein
P17314	Alpha amylase trypsin inhibitor CM3 OS Triticum aestivum PE 1 SV 1	249.18	4.95303	Pathogenesis related protein, defence
P04784	Chlorophyll a b binding protein chloroplastic OS Triticum aestivum GN WHAB1 6 PE 3 SV 1	440.43	0.0106734	Photosynthesis
P60162	Cytochrome b6 OS Triticum aestivum GN petB PE 3 SV 1	192.41	0.0812682	Photosynthesis
Q9XPS6	Photosystem II reaction center protein M OS Triticum aestivum GN psbM PE 3 SV 1	3483.92	0.117655	Photosynthesis
P26667	Ribulose bisphosphate carboxylase small chain PW9 chloroplastic OS Triticum aestivum PE 3 SV 1	1056.75	0.427415	Photosynthesis
Q7X9A6	Cytochrome b6 f complex iron sulfur subunit chloroplastic OS Triticum aestivum GN petC PE 2 SV 1	439.65	0.477114	Photosynthesis
P58386	Photosystem I P700 chlorophyll a apoprotein A2 OS Triticum aestivum GN psaB PE 3 SV 1	459.65	0.501576	Photosynthesis
P11534	50S ribosomal protein L2 chloroplastic OS Triticum aestivum GN rpl2 A PE 3 SV 2	217.12	0.582748	Photosynthesis	choroplast ribosome
P12358	Photosystem II 10 kDa polypeptide Fragment OS Triticum aestivum GN PSBR PE 1 SV 1	227.38	0.644036	Photosynthesis
P08823	RuBisCO large subunit binding protein subunit alpha chloroplastic Fragment OS Triticum aestivum P	962.46	1.53726	Photosynthesis
P05151	Cytochrome f OS Triticum aestivum GN petA PE 3 SV 3	393.42	1.80399	Photosynthesis
P12463	Photosystem II protein D1 OS Triticum aestivum GN psbA PE 3 SV 2	182.53	2.117	Photosynthesis
P07747	Cytochrome b OS Triticum aestivum GN MT CYB PE 2 SV 3	295.19	2.50929	Photosynthesis	Electron transport chain
P24065	Photosystem II CP47 reaction center protein OS Triticum aestivum GN psbB PE 3 SV 2	275.12	3.52542	Photosynthesis
P69373	Chloroplast envelope membrane protein OS Triticum aestivum GN cemA PE 3 SV 1	741.26	84.7749	Photosynthesis
P58247	Cytochrome b6 f complex subunit 6 OS Triticum aestivum GN petL PE 2 SV 2	2424.56	Treated_1	Photosynthesis
P62595	Photosystem I reaction center subunit IX OS Triticum aestivum GN psaJ PE 3 SV 1	807.8	Treated_1	Photosynthesis
P69555	Photosystem II reaction center protein H OS Triticum aestivum GN psbH PE 1 SV 2	1321.43	Treated_1	Photosynthesis
P62104	Photosystem II reaction center protein I OS Triticum aestivum GN psbI PE 3 SV 1	1195.56	Treated_1	Photosynthesis
P0CD55	NAD P H quinone oxidoreductase subunit 2 B chloroplastic OS Triticum aestivum GN ndhB2 PE 3 SV 1	940.35	Treated_1	Photosynthesis	NDH shuttles electrons from NAD(P)H:plastoquinone, via FMN and iron-sulfur (Fe-S) centers, to quinones in the photosynthetic chain and possibly in a chloroplast respiratory chain. The immediate electron acceptor for the enzyme in this species is believed to be plastoquinone. Couples the redox reaction to proton translocation, and thus conserves the redox energy in a proton gradient (Probable). Re…
Q3I410	Gibberellin 3 beta dioxygenase 2 2 OS Triticum aestivum GN GA3ox2 2 PE 2 SV 1	391.77	0.625002	Plant growth and development	Converts the inactive gibbberellin (GA) precursors GA9 and GA20 in the bioactives gibberellins GA4 and GA1. Involved in the production of bioactive GA for vegetative growth and development
Q3I409	Gibberellin 3 beta dioxygenase 2 3 OS Triticum aestivum GN GA3ox2 3 PE 2 SV 1	342.81	0.625002	Plant growth and development	Converts the inactive gibbberellin (GA) precursors GA9 and GA20 in the bioactives gibberellins GA4 and GA1. Involved in the production of bioactive GA for vegetative growth and development
Q43723	Trypsin alpha amylase inhibitor CMX1 CMX3 OS Triticum aestivum PE 2 SV 1	1124.34	0.19398	Protease inhibitor
Q43691	Trypsin alpha amylase inhibitor CMX2 OS Triticum aestivum PE 2 SV 1	1282.39	0.246597	Protease inhibitor
P81713	Bowman Birk type trypsin inhibitor OS Triticum aestivum PE 1 SV 1	418.1	0.718924	Protease inhibitor
P93693	Serpin Z1B OS Triticum aestivum PE 1 SV 1	478.89	3.63279	Protease inhibitor
P09864	Bowman Birk type proteinase inhibitor II 4 Fragment OS Triticum aestivum PE 1 SV 1	429.57	Treated_1	Protease inhibitor
P01084	Alpha amylase inhibitor 0 53 OS Triticum aestivum PE 1 SV 1	333.62	Treated_1	Protease inhibitor	located extracellularly, inhibits alpha amylase.
P20973	Ubiquitin activating enzyme E1 1 OS Triticum aestivum GN UBA1 PE 1 SV 1	452.44	1.53726	Protein degradation
P31251	Ubiquitin activating enzyme E1 2 OS Triticum aestivum GN UBA2 PE 2 SV 1	439.81	1.55271	Protein degradation
P31252	Ubiquitin activating enzyme E1 3 OS Triticum aestivum GN UBA3 PE 1 SV 1	492.08	1.66529	Protein degradation
P52589	Protein disulfide isomerase OS Triticum aestivum GN PDI PE 2 SV 1	517.11	0.657047	Protein folding
P29546	Elongation factor 1 beta OS Triticum aestivum PE 1 SV 2	1215.53	0.114178	Protein synthesis
Q01902	Ribosomal protein S7 mitochondrial OS Triticum aestivum GN RPS7 PE 3 SV 1	845.07	1.50682	Protein synthesis
O24473	Eukaryotic translation initiation factor 2 subunit beta OS Triticum aestivum PE 1 SV 1	489.79	1.61607	Protein synthesis
P38076	Cysteine synthase OS Triticum aestivum GN CYS1 PE 2 SV 1	519.44	1.71601	Metabolic pathway	amino acid biosynthesis
B0LXM0	S adenosylmethionine synthase OS Triticum aestivum GN SAMS PE 2 SV 1	860	3.38719	Various function + precursor of ACC	Various function including chromatin remodeling, transcription
Q95H53	30S ribosomal protein S11 chloroplastic OS Triticum aestivum GN rps11 PE 3 SV 1	523.07	3.81904	Protein synthesis
P58272	Translation initiation factor IF 1 chloroplastic OS Triticum aestivum GN infA PE 3 SV 1	1098.21	4.66459	Protein synthesis
P08117	Alpha amylase AMY3 OS Triticum aestivum GN AMY1 1 PE 2 SV 1	420.69	5.36556	Protein synthesis	Metabolic pathway	Important for breakdown of endosperm starch during germination.
Q95H49	30S ribosomal protein S3 chloroplastic OS Triticum aestivum GN rps3 PE 3 SV 1	903.09	9.11572	Protein synthesis
Q5I7K9	60S ribosomal protein L30 OS Triticum aestivum PE 1 SV 2	126.68	17.9933	Protein synthesis
Q43207	70 kDa peptidyl prolyl isomerase OS Triticum aestivum GN FKBP70 PE 1 SV 1	710.88	0.606531	Protein synthesis	PPIases accelerate the folding of proteins during protein synthesis.
P16577	Ubiquitin conjugating enzyme E2 23 kDa OS Triticum aestivum GN UBC4 PE 1 SV 1	597.64	Treated_1	Protein degradation	Ubiquitin mediated proteolysis
Q5I7K3	40S ribosomal protein S29 OS Triticum aestivum GN RPS29 PE 1 SV 1	487.47	Treated_1	Protein synthesis
Q8L805	60S ribosomal protein L35 OS Triticum aestivum GN RPL35 PE 1 SV 1	481.66	Treated_1	Protein synthesis
P07924	Ribosomal protein S13 mitochondrial OS Triticum aestivum GN RPS13 PE 3 SV 2	254.48	Treated_1	Protein synthesis
Q95H54	50S ribosomal protein L20 chloroplastic OS Triticum aestivum GN rpl20 PE 3 SV 3	650.26	Treated_1	Protein synthesis
P10969	Agglutinin isolectin 3 Fragment OS Triticum aestivum PE 1 SV 1	1001.73	Treated_1	Seed storage	During embryogenesis, WGA expression is under temporal control (12). Accumulation of WGA is tissue-specific and cell-type specific in various organs of the embryo (e.g., coleoptile, coleorhiza, and radicle) (9, 10). In other species of Gramineae, a lectin immunologically related to WGA is synthesized during seed development and in the roots of adult plants (13, 14).
P10387	Glutenin high molecular weight subunit DY10 OS Triticum aestivum GN GLU D1 2B PE 3 SV 1	304.12	0.329559	Seed storage
P08488	Glutenin high molecular weight subunit 12 OS Triticum aestivum PE 3 SV 1	179.74	0.733447	Seed storage protein	Glutenins are high-molecular weight seed storage proteins of wheat endosperm. Thought to be responsible for the visco-elastic property of wheat dough.
A5A4L5	Avenin like b4 OS Triticum aestivum PE 3 SV 1	420.68	Treated_1	Seed storage protein
B8YG97	Avenin like b11 OS Triticum aestivum PE 3 SV 1	152.17	0.105399	Seed storage,
P0CZ10	Avenin like a6 OS Triticum aestivum PE 3 SV 1	75.42	Treated_1	Seed storage,	Seed storage protein. Not integrated in the gluten polymer through disulfide bonds, unless incorporated by reduction and reoxidation during dough making. Increases dough strength and bread volume, but decreases dough stability when added into a base wheat flour (By similarity).
P18573	Alpha beta gliadin MM1 OS Triticum aestivum PE 1 SV 1	45.95	5.81244	Seed storage, other
P04727	Alpha beta gliadin clone PW8142 OS Triticum aestivum PE 3 SV 1	79.8	Treated_1	Seed storage, other	Gliadin is the major seed storage protein in wheat.
P04723	Alpha beta gliadin A III OS Triticum aestivum PE 2 SV 1	436.91	Treated_1	Seed storage, other	Gliadin is the major seed storage protein in wheat.
P24064	ATP dependent Clp protease proteolytic subunit OS Triticum aestivum GN clpP PE 3 SV 2	366.73	0.677057	Stress related	Cleaves peptides in various proteins in a process that requires ATP hydrolysis. Has a chymotrypsin-like activity. Plays a major role in the degradation of misfolded proteins
O64394	Thioredoxin H type OS Triticum aestivum PE 2 SV 3	2225.47	0.375311	Stress related
P60193	Nuclear ribonuclease Z Fragment OS Triticum aestivum GN ELAC PE 1 SV 1	320.99	0.506617	Stress related	Zinc phosphodiesterase, which displays some tRNA 3'-processing endonuclease activity. Probably involved in tRNA maturation, by removing a 3'-trailer from precursor tRNA
P25032	DNA binding protein EMBP 1 OS Triticum aestivum PE 1 SV 1	220.12	0.486752	Stress related	Stress related	Interacts specifically with the 8-bp sequence 5'-CACGTGGC-3'in the abscisic acid response element (ABARE). Also binds to the hexamer motif 5'-ACGTCA-3' of histone gene promoters.
P80602	2 Cys peroxiredoxin BAS1 chloroplastic Fragment OS Triticum aestivum GN TSA PE 1 SV 2	606.14	0.516851	Stress related	May be an antioxidant enzyme particularly important in the developing shoot and photosynthesizing leaf.
B1B5D5	Ninja family protein 3 OS Triticum aestivum GN AFP D1 PE 3 SV 1	716.62	0.543351	Stress related	Acts as a negative regulator of abscisic acid (ABA) response and stress responses.
Q6W8Q2	1 Cys peroxiredoxin PER1 OS Triticum aestivum GN PER1 PE 2 SV 1	514.05	0.650509	Stress related	Antioxidant protein that seems to contribute to the inhibition of germination during stress.
B1B5D4	Ninja family protein 2 OS Triticum aestivum GN AFP B1 PE 3 SV 1	649.62	0.66365	Stress related	Acts as a negative regulator of abscisic acid (ABA) response during germination through the ubiquitin-mediated proteolysis of ABI5/DPBF1.
Q43206	Catalase 1 OS Triticum aestivum GN CAT1 PE 2 SV 1	227	0.677057	Stress related
Q9ST59	DELLA protein RHT 1 OS Triticum aestivum GN RHT1 PE 1 SV 1	555.23	0.810584	Stress related	Probable transcriptional regulator that acts as a repressor of the gibberellin (GA) signaling pathway. Probably acts by participating in large multiprotein complexes that repress transcription of GA-inducible genes. Upon GA application, it is degraded by the proteasome, allowing the GA signaling pathway.
P15984	Peroxidase Fragment OS Triticum aestivum PE 2 SV 1	600.75	Treated_1	Stress related
P12810	16 9 kDa class I heat shock protein 1 OS Triticum aestivum GN hsp16 9A PE 2 SV 1	344.44	Treated_1	Stress related	protein homooligomerization
P43400	Metallothionein like protein 1 OS Triticum aestivum GN ALI1 PE 2 SV 1	579.56	Treated_1	Stress related	Metal binding protein
P30569	EC protein I II OS Triticum aestivum PE 1 SV 2	789.1	Treated_1	Stress related	Zn2+ homeostasis during embryogenesis. Induced by Abscisic acid
B1B5D3	Ninja family protein 1 OS Triticum aestivum GN AFP A1 PE 3 SV 1	270.29	Treated_1	Stress related	Acts as a negative regulator of abscisic acid (ABA) response during germination through the ubiquitin-mediated proteolysis of ABI5/DPBF1.
P26759	Oxalate oxidase GF 3 8 OS Triticum aestivum PE 1 SV 1	935.15	Treated_1	Stress related	Produces developmental and stress-related release of hydrogen peroxide in the apoplast. May play an important role in several aspects of plant growth and defense mechanisms.
Q05855	Peroxidase OS Triticum aestivum PE 2 SV 1	699.9	0.88692	Stress related/Peroxidase
P23923	Transcription factor HBP 1b c38 OS Triticum aestivum PE 2 SV 1	573.13	0.145148	Transcription control	Transcription regulation
P26356	TATA box binding protein 1 OS Triticum aestivum GN TBP1 PE 2 SV 1	535.88	0.216536	Transcription control	Transcription
Q02879	TATA box binding protein 2 OS Triticum aestivum GN TBP2 PE 2 SV 1	738.45	0.32628	Transcription control	Transcription
Q9XPS9	DNA directed RNA polymerase subunit beta OS Triticum aestivum GN rpoC2 PE 3 SV 1	289.51	0.726149	Transcription control
Q03389	Eukaryotic translation initiation factor isoform 4E 2 OS Triticum aestivum PE 1 SV 1	476.66	Treated_1	Transcription control
Q2QKB3	Splicing factor U2af large subunit A OS Triticum aestivum GN U2AF65A PE 2 SV 1	632.44	0.690734	Transription control
P12119	Cytochrome b6 f complex subunit 4 OS Triticum aestivum GN petD PE 3 SV 3	328.15	0.771052
Q3I411	Gibberellin 3 beta dioxygenase 2 1 OS Triticum aestivum GN GA3ox2 1 PE 1 SV 1	242.76	0.778801
P41378	Eukaryotic initiation factor 4A OS Triticum aestivum PE 2 SV 1	982.41	0.778801
Q70KG3	Protein RAFTIN 1B OS Triticum aestivum GN RAFTIN1B PE 1 SV 1	462.21	0.786628
O04706	Gibberellin 20 oxidase 1 B OS Triticum aestivum GN GA20ox1B PE 2 SV 1	595.48	0.802519
Q41583	Eukaryotic translation initiation factor isoform 4G 2 OS Triticum aestivum PE 2 SV 1	393.34	0.802519
Q03033	Elongation factor 1 alpha OS Triticum aestivum GN TEF1 PE 2 SV 1	615.85	0.802519
Q2UXF7	Fructan 6 exohydrolase OS Triticum aestivum GN 6 FEH PE 1 SV 1	368.68	0.802519
P58420	NAD P H quinone oxidoreductase chain 4 chloroplastic OS Triticum aestivum GN ndhD PE 3 SV 1	398.98	0.802519
Q38J50	Tricetin 3 4 5 O trimethyltransferase OS Triticum aestivum GN OMT2 PE 1 SV 1	265.71	0.810584
P24847	4 hydroxy tetrahydrodipicolinate synthase 2 chloroplastic OS Triticum aestivum PE 1 SV 1	553.49	0.810584
Q03387	Eukaryotic translation initiation factor isoform 4G 1 OS Triticum aestivum PE 1 SV 2	428.25	0.818731
P25868	Ubiquitin conjugating enzyme E2 7 OS Triticum aestivum GN UBC7 PE 2 SV 1	763.72	0.818731
Q70KG5	Protein RAFTIN 1A OS Triticum aestivum GN RAFTIN1A PE 1 SV 1	1190.03	0.818731
Q2N2K3	Probable phytol kinase chloroplastic OS Triticum aestivum PE 2 SV 1	229.06	0.818731
O64392	Wheatwin 1 OS Triticum aestivum GN PR4A PE 1 SV 1	3731.81	0.826959
Q9ZRA8	Tubulin beta 5 chain OS Triticum aestivum GN TUBB5 PE 2 SV 1	777.92	0.826959
P46526	Cold shock protein CS66 OS Triticum aestivum GN CS66 PE 2 SV 1	2086.58	0.83527
Q9ZRB2	Tubulin beta 1 chain OS Triticum aestivum GN TUBB1 PE 2 SV 1	657.98	0.83527
Q9ZP21	Thioredoxin M type chloroplastic OS Triticum aestivum PE 2 SV 1	564.75	0.843665
Q95H42	NAD P H quinone oxidoreductase subunit H chloroplastic OS Triticum aestivum GN ndhH PE 3 SV 1	563.51	0.843665
Q84PN8	Fructan 1 exohydrolase w1 OS Triticum aestivum GN 1 FEHw1 PE 1 SV 1	798.08	0.852144
P16850	Alpha amylase trypsin inhibitor CM1 OS Triticum aestivum PE 1 SV 1	791.65	0.852144
Q9ZRA9	Tubulin beta 4 chain OS Triticum aestivum GN TUBB4 PE 2 SV 1	821.54	0.860708
P12862	ATP synthase subunit alpha mitochondrial OS Triticum aestivum GN ATPA PE 3 SV 1	402.14	0.869358
P27665	Oxygen evolving enhancer protein 1 chloroplastic OS Triticum aestivum GN PSBO PE 2 SV 1	1040.04	0.878095
A3RCV9	Eukaryotic translation initiation factor NCBP OS Triticum aestivum GN NCBP PE 2 SV 1	303.48	0.878095
Q9LKJ3	Alpha glucan phosphorylase H isozyme OS Triticum aestivum PE 2 SV 1	501.79	0.878095
Q00742	Dehydrin Rab15 OS Triticum aestivum GN RAB15 PE 2 SV 1	1685.15	0.88692
Q8L5C6	Xylanase inhibitor protein 1 OS Triticum aestivum GN XIPI PE 1 SV 2	894.06	0.88692
P11383	Ribulose bisphosphate carboxylase large chain OS Triticum aestivum GN rbcL PE 1 SV 2	264.19	0.895834
O04705	Gibberellin 20 oxidase 1 D OS Triticum aestivum GN GA20ox1D PE 1 SV 1	378.26	0.904837
P12783	Phosphoglycerate kinase cytosolic OS Triticum aestivum PE 2 SV 1	977.67	0.904837
Q95H60	NAD P H quinone oxidoreductase subunit J chloroplastic OS Triticum aestivum GN ndhJ PE 3 SV 1	218.51	0.904837
P83970	Plasma membrane ATPase OS Triticum aestivum GN ha1 PE 2 SV 1	290.21	0.913931
P46524	Dehydrin COR410 OS Triticum aestivum GN COR410 PE 2 SV 1	628.85	0.923116
Q8LRM8	Translationally controlled tumor protein homolog OS Triticum aestivum GN TCTP PE 2 SV 1	2435.6	0.941765
P27736	Granule bound starch synthase 1 chloroplastic amyloplastic OS Triticum aestivum GN WAXY PE 1 SV 1	376.85	0.941765
Q9ZRB0	Tubulin beta 3 chain OS Triticum aestivum GN TUBB3 PE 2 SV 1	612.69	0.941765
Q9ZRB1	Tubulin beta 2 chain OS Triticum aestivum GN TUBB2 PE 2 SV 1	802.83	0.951229
G5CEW6	Eukaryotic translation initiation factor 4G OS Triticum aestivum PE 1 SV 1	545.11	0.951229
Q43210	Phenylalanine ammonia lyase OS Triticum aestivum GN PAL PE 3 SV 1	807.93	0.960789
P01083	Alpha amylase inhibitor 0 28 OS Triticum aestivum GN IMA1 PE 1 SV 3	432.03	0.960789
Q02500	NADH ubiquinone oxidoreductase chain 6 OS Triticum aestivum GN ND6 PE 3 SV 1	123.53	0.970446
Q37680	NADH ubiquinone oxidoreductase chain 5 OS Triticum aestivum GN ND5 PE 3 SV 1	784.85	0.980199
P0CZ11	Avenin like a7 OS Triticum aestivum PE 3 SV 1	41.53	0.980199
Q2QKB4	Splicing factor U2af large subunit B OS Triticum aestivum GN U2AF65B PE 2 SV 1	525.89	0.99005
Q43654	Starch synthase 1 chloroplastic amyloplastic OS Triticum aestivum GN WSSI 2 PE 2 SV 2	371.47	1
P06528	ATP synthase subunit b chloroplastic OS Triticum aestivum GN atpF PE 3 SV 1	1197.81	1
P40621	HMG1 2 like protein OS Triticum aestivum PE 2 SV 1	702.2	1.05127
P46274	Mitochondrial outer membrane porin OS Triticum aestivum GN VDAC1 PE 2 SV 1	496.3	1.05127
P58271	Maturase K OS Triticum aestivum GN matK PE 3 SV 3	641.37	1.06184
Q9AUJ7	Eukaryotic translation initiation factor 4B1 OS Triticum aestivum GN EIF4B PE 1 SV 1	923.39	1.06184
P42755	Em protein H5 OS Triticum aestivum GN EMH5 PE 2 SV 1	862.93	1.07251
Q6YLX9	Two pore calcium channel protein 1 OS Triticum aestivum GN TPC1 PE 2 SV 1	291.29	1.07251
Q95H51	50S ribosomal protein L14 chloroplastic OS Triticum aestivum GN rpl14 PE 3 SV 1	686.21	1.07251
P12073	DNA directed RNA polymerase subunit alpha OS Triticum aestivum GN rpoA PE 3 SV 2	612.69	1.08329
P24846	4 hydroxy tetrahydrodipicolinate synthase 1 chloroplastic OS Triticum aestivum PE 1 SV 1	981.01	1.08329
Q9ST57	Serpin Z2A OS Triticum aestivum PE 1 SV 1	667.69	1.08329
Q10464	Puroindoline B OS Triticum aestivum GN PINB PE 1 SV 1	650.58	1.08329
Q8L803	50S ribosomal protein L9 chloroplastic OS Triticum aestivum GN RPL9 PE 2 SV 1	639.58	1.08329
P60577	30S ribosomal protein S19 chloroplastic OS Triticum aestivum GN rps19 A PE 3 SV 2	715.93	1.09417
P55313	Catalase OS Triticum aestivum GN CATA PE 2 SV 1	265.99	1.09417
Q9XPS8	DNA directed RNA polymerase subunit beta OS Triticum aestivum GN rpoC1 PE 3 SV 1	346.04	1.11628
Q9XPS7	DNA directed RNA polymerase subunit beta OS Triticum aestivum GN rpoB PE 3 SV 1	456.48	1.11628
P46525	Cold shock protein CS120 OS Triticum aestivum GN CS120 PE 2 SV 2	752.82	1.11628
P29557	Eukaryotic translation initiation factor 4E 1 OS Triticum aestivum PE 1 SV 3	646.45	1.11628
Q41593	Serpin Z1A OS Triticum aestivum GN WZCI PE 1 SV 1	417.64	1.13883
Q00445	Small heat shock protein chloroplastic OS Triticum aestivum GN HSP21 PE 2 SV 1	731.94	1.13883
Q9ST58	Serpin Z1C OS Triticum aestivum PE 1 SV 1	612.73	1.15027
B6DZC8	Fructan 1 exohydrolase w3 OS Triticum aestivum GN 1 FEHw3 PE 1 SV 1	769.49	1.16183
E6Y2A0	Casparian strip membrane protein 1 OS Triticum aestivum GN STG PE 2 SV 1	1295.52	1.16183
P93594	Beta amylase OS Triticum aestivum GN BMY1 PE 2 SV 1	346.39	1.16183
F8RP11	Hsp70 Hsp90 organizing protein OS Triticum aestivum GN HOP PE 1 SV 1	368.54	1.17351
W5EP13	2 carboxy D arabinitol 1 phosphatase OS Triticum aestivum PE 1 SV 1	769	1.1853
O04707	Gibberellin 20 oxidase 1 A OS Triticum aestivum GN GA20ox1A PE 2 SV 1	513.7	1.20925
P46285	Sedoheptulose 1 7 bisphosphatase chloroplastic OS Triticum aestivum PE 2 SV 1	419.25	1.20925
Q84LA1	Fructan 1 exohydrolase w2 OS Triticum aestivum GN 1 FEHw2 PE 1 SV 1	935.63	1.2214
P32112	Adenosylhomocysteinase OS Triticum aestivum GN SAHH PE 2 SV 1	259.34	1.2214
O04437	Glutathione S transferase OS Triticum aestivum GN GSTZ1 PE 1 SV 1	445.32	1.24608
Q00434	Oxygen evolving enhancer protein 2 chloroplastic OS Triticum aestivum GN PSBP PE 2 SV 1	678.64	1.24608
P00068	Cytochrome c OS Triticum aestivum PE 1 SV 1	476.3	1.24608
P47815	Eukaryotic translation initiation factor 1A OS Triticum aestivum PE 1 SV 2	1149.83	1.24608
Q36814	Photosystem II D2 protein OS Triticum aestivum GN psbD PE 3 SV 2	590.85	1.2586
Q8LK61	NADP dependent glyceraldehyde 3 phosphate dehydrogenase OS Triticum aestivum GN GAPN PE 1 SV 2	639.23	1.2586
P15290	Oxalate oxidase GF 2 8 OS Triticum aestivum PE 1 SV 1	702.93	1.2586
Q43216	Histone H2B 5 OS Triticum aestivum PE 1 SV 3	530.77	1.27125
Q95H63	30S ribosomal protein S16 chloroplastic OS Triticum aestivum GN rps16 PE 3 SV 1	306.66	1.27125
P58311	Photosystem I P700 chlorophyll a apoprotein A1 OS Triticum aestivum GN psaA PE 3 SV 1	704.61	1.28403
Q41578	Protochlorophyllide reductase A chloroplastic OS Triticum aestivum GN PORA PE 3 SV 1	626.59	1.30996
O24396	Adenylosuccinate synthetase chloroplastic Fragment OS Triticum aestivum PE 1 SV 1	818.96	1.30996
P23922	Transcription factor HBP 1a OS Triticum aestivum PE 2 SV 1	197.77	1.32313
P17933	30S ribosomal protein S2 chloroplastic OS Triticum aestivum GN rps2 PE 3 SV 2	496.32	1.32313
Q9SWW5	Glutathione gamma glutamylcysteinyltransferase 1 OS Triticum aestivum GN PCS1 PE 2 SV 1	922.79	1.34986
Q95H46	NAD P H quinone oxidoreductase subunit 5 chloroplastic OS Triticum aestivum GN ndhF PE 3 SV 1	692.35	1.34986
P16159	Alpha amylase trypsin inhibitor CM16 OS Triticum aestivum PE 1 SV 1	1047.31	1.36343
P30111	Glutathione S transferase 2 OS Triticum aestivum GN GSTA2 PE 3 SV 1	860.23	1.36343
P16347	Endogenous alpha amylase subtilisin inhibitor OS Triticum aestivum PE 1 SV 1	677.33	1.37713
Q41560	16 9 kDa class I heat shock protein 2 OS Triticum aestivum GN hsp16 9B PE 1 SV 1	444.23	1.39097
P69661	30S ribosomal protein S15 chloroplastic OS Triticum aestivum GN rps15 A PE 3 SV 1	385.79	1.39097
P09195	Fructose 1 6 bisphosphatase chloroplastic OS Triticum aestivum GN FBP PE 2 SV 1	706.6	1.39097
Q41542	Probable xyloglucan endotransglucosylase hydrolase OS Triticum aestivum GN XTH PE 2 SV 1	267.09	1.40495
Q03968	Late embryogenesis abundant protein group 3 OS Triticum aestivum PE 2 SV 1	1034.22	1.40495
Q41630	ADP ATP carrier protein 2 mitochondrial OS Triticum aestivum GN ANT G2 PE 3 SV 1	220.87	1.41907
P58266	Cytochrome c biogenesis protein CcsA OS Triticum aestivum GN ccsA PE 3 SV 1	1005.67	1.43333
P84188	Serine glyoxylate aminotransferase Fragments OS Triticum aestivum PE 1 SV 1	312.46	1.44773
Q41575	Histone H2B 6 OS Triticum aestivum GN TH123 PE 1 SV 3	540.77	1.47698
P01085	Alpha amylase inhibitor 0 19 OS Triticum aestivum PE 1 SV 1	517.41	1.47698
Q1XH04	4 hydroxy 7 methoxy 3 oxo 3 4 dihydro 2H 1 4 benzoxazin 2 yl glucoside beta D glucosidase 1c chloro	639.15	1.49182	Lignin synthesis
P12782	Phosphoglycerate kinase chloroplastic OS Triticum aestivum PE 2 SV 1	434.17	1.49182
P69677	Photosystem II reaction center protein T OS Triticum aestivum GN psbT PE 3 SV 1	1692.06	1.49182
D5MTF8	4 hydroxy 7 methoxy 3 oxo 3 4 dihydro 2H 1 4 benzoxazin 2 yl glucoside beta D glucosidase 1d chloro	706.2	1.49182	Lignin synthesis
P08489	Glutenin high molecular weight subunit PW212 OS Triticum aestivum PE 3 SV 1	87.91	Control_1
P69386	Cytochrome b559 subunit alpha OS Triticum aestivum GN psbE PE 1 SV 2	94.73	Control_1
P52409	Glucan endo 1 3 beta glucosidase OS Triticum aestivum GN GLC1 PE 2 SV 1	481.15	Control_1	Lignin synthesis
P07398	Ribulose bisphosphate carboxylase small chain clone 512 Fragment OS Triticum aestivum PE 2 SV 1	382.65	Control_1
P02876	Agglutinin isolectin 2 OS Triticum aestivum PE 1 SV 3	789.13	Control_1
P62733	30S ribosomal protein S7 chloroplastic OS Triticum aestivum GN rps7 A PE 3 SV 1	242.99	Control_1
A7XUQ5	Avenin like b5 OS Triticum aestivum PE 2 SV 1	341.47	Control_1
P62720	Photosystem I assembly protein Ycf4 OS Triticum aestivum GN ycf4 PE 3 SV 1	615.53	Control_1
Q9XPS4	Photosystem II CP43 reaction center protein OS Triticum aestivum GN psbC PE 3 SV 2	375.16	Control_1
P60160	NADH ubiquinone oxidoreductase chain 3 OS Triticum aestivum GN ND3 PE 2 SV 1	751.42	Control_1
RANDOM24	Random Sequence 24	5.23	Control_1
Q41629	ADP ATP carrier protein 1 mitochondrial OS Triticum aestivum GN ANT G1 PE 3 SV 1	503.89	Control_1
Q08000	Em protein H2 OS Triticum aestivum GN EMH2 PE 2 SV 1	769.88	Control_1
P60140	Photosystem II reaction center protein L OS Triticum aestivum GN psbL PE 1 SV 2	593.63	Control_1
P08819	Serine carboxypeptidase 2 OS Triticum aestivum GN CBP2 PE 1 SV 2	613.06	Control_1
P58257	Photosystem I assembly protein Ycf3 OS Triticum aestivum GN ycf3 PE 3 SV 2	433.34	Control_1
P60098	Ribosomal protein S12 mitochondrial OS Triticum aestivum GN RPS12 PE 2 SV 1	416.68	Control_1
P81496	Allergen C C Fragment OS Triticum aestivum PE 1 SV 1	791.23	Control_1
P24066	30S ribosomal protein S12 chloroplastic OS Triticum aestivum GN rps12 A PE 3 SV 2	174.87	Control_1
Q2A784	Avenin like a1 OS Triticum aestivum GN AVNLA PE 2 SV 1	1112.49	Control_1
Q2A783	Avenin like b1 OS Triticum aestivum GN AVNLB PE 1 SV 1	170.02	Control_1
P25866	Ubiquitin conjugating enzyme E2 2 OS Triticum aestivum GN UBC2 PE 1 SV 1	535.19	Control_1
P0CZ09	Avenin like a5 OS Triticum aestivum PE 3 SV 1	245.32	Control_1
P0CZ05	Avenin like b2 OS Triticum aestivum PE 2 SV 1	200.83	Control_1
P10968	Agglutinin isolectin 1 OS Triticum aestivum PE 1 SV 2	463.54	Control_1
P15872	Histone H1 3 Fragments OS Triticum aestivum PE 1 SV 1	219.19	Control_1
D6QZM8	Avenin like b10 OS Triticum aestivum PE 3 SV 1	232.99	Control_1
D6QZM5	Avenin like b8 OS Triticum aestivum PE 3 SV 1	266.86	Control_1
D0EWS4	Avenin like b7 OS Triticum aestivum PE 3 SV 1	306.98	Control_1
RANDOM289	Random Sequence 289	22.33	Control_1
P43650	Putative ATP synthase protein YMF19 OS Triticum aestivum GN YMF19 PE 2 SV 1	1107.81	Control_1
P82901	Non specific lipid transfer protein 2P OS Triticum aestivum PE 1 SV 1	901.23	Control_1
P82900	Non specific lipid transfer protein 2G OS Triticum aestivum PE 1 SV 2	929.17	Control_1
P68527	ATP synthase subunit a OS Triticum aestivum GN ATP6 PE 3 SV 1	274.99	Control_1
RANDOM304	Random Sequence 304	30.22	Control_1
Q70KG2	Protein RAFTIN 1C Fragment OS Triticum aestivum GN RAFTIN1C PE 3 SV 1	571.33	Control_1
P16851	Alpha amylase trypsin inhibitor CM2 OS Triticum aestivum PE 1 SV 2	736.3	Control_1
Q01481	Protein WIR1B OS Triticum aestivum GN WIR1B PE 4 SV 1	1479	Control_1
P00871	Ribulose bisphosphate carboxylase small chain PWS4 3 chloroplastic OS Triticum aestivum PE 3 SV 2	810.12	Control_1
Q95H62	30S ribosomal protein S14 chloroplastic OS Triticum aestivum GN rps14 PE 3 SV 1	366.82	Control_1
Q95H61	30S ribosomal protein S4 chloroplastic OS Triticum aestivum GN rps4 PE 3 SV 1	418.4	Control_1
P01543	Purothionin A 1 OS Triticum aestivum GN THI1 3 PE 1 SV 2	341.91	Control_1
P10846	Alpha amylase inhibitor WDAI 3 Fragment OS Triticum aestivum GN IHA B1 2 PE 1 SV 1	478.35	Control_1
Q95H56	50S ribosomal protein L33 chloroplastic OS Triticum aestivum GN rpl33 PE 3 SV 1	147.12	Control_1
P0CD54	NAD P H quinone oxidoreductase subunit 2 A chloroplastic OS Triticum aestivum GN ndhB1 PE 3 SV 1	542.68	Control_1
Q95H52	30S ribosomal protein S8 chloroplastic OS Triticum aestivum GN rps8 PE 3 SV 1	316.14	Control_1
Q95H50	50S ribosomal protein L16 chloroplastic OS Triticum aestivum GN rpl16 PE 3 SV 1	167.64	Control_1
P04726	Alpha beta gliadin clone PW1215 OS Triticum aestivum PE 3 SV 1	495.21	Control_1
RANDOM174	Random Sequence 174	58.81	Control_1
P04725	Alpha beta gliadin A V OS Triticum aestivum PE 2 SV 1	575.73	Control_1
P04721	Alpha beta gliadin A I OS Triticum aestivum PE 2 SV 1	375.11	Control_1
Q95H48	50S ribosomal protein L22 chloroplastic OS Triticum aestivum GN rpl22 PE 3 SV 1	129.67	Control_1

## Sheet: Proteins expressed in T-2
E6Y2A0	Casparian strip membrane protein 1 OS Triticum aestivum GN STG PE 2 SV 1	1295.52	2.03399	Cell division
Q9ZRA9	Tubulin beta 4 chain OS Triticum aestivum GN TUBB4 PE 2 SV 1	821.54	0.733447	Cell division/ cytoskelton
Q9ZRB1	Tubulin beta 2 chain OS Triticum aestivum GN TUBB2 PE 2 SV 1	802.83	0.748264	Cell division/ cytoskelton
P49232	Profilin 1 OS Triticum aestivum GN PRO1 PE 2 SV 2	251.35	Treated_1	Cell division/ cytoskelton
Q41542	Probable xyloglucan endotransglucosylase hydrolase OS Triticum aestivum GN XTH PE 2 SV 1	267.09	1.50682	Cell wall / cytoskelton
P62785	Histone H4 variant TH011 OS Triticum aestivum PE 3 SV 2	2093.65	Treated_1	Chromatin associated protein
P27806	Histone H1 OS Triticum aestivum PE 2 SV 2	763.12	1.71601	Chromatin associated protein/Transcription regulation
Q43214	Protein H2A 6 OS Triticum aestivum GN H2A 3 PE 2 SV 3	765.79	Treated_1	Chromatin associated protein/Transcription regulation
Q43213	Protein H2A 5 OS Triticum aestivum GN H2A 2 PE 2 SV 3	290.83	Treated_1	Chromatin associated protein/Transcription regulation
Q43208	Histone H2A 4 OS Triticum aestivum GN TH254 PE 2 SV 3	670.6	Treated_1	Chromatin associated protein/Transcription regulation
P68428	Histone H3 2 OS Triticum aestivum PE 1 SV 2	3064.51	7.31553	Chromatin associated protein/Transcription regulation
P15871	Histone H1 1 Fragment OS Triticum aestivum PE 1 SV 1	2065.58	Treated_1	Chromatin associated protein/Transcription regulation
Q8L5C6	Xylanase inhibitor protein 1 OS Triticum aestivum GN XIPI PE 1 SV 2	894.06	0.511709	Defence
P80602	2 Cys peroxiredoxin BAS1 chloroplastic Fragment OS Triticum aestivum GN TSA PE 1 SV 2	606.14	0.600496	Defence
Q43206	Catalase 1 OS Triticum aestivum GN CAT1 PE 2 SV 1	227	1.56831	Defence
P01543	Purothionin A 1 OS Triticum aestivum GN THI1 3 PE 1 SV 2	341.91	1.66529	Defence
O64392	Wheatwin 1 OS Triticum aestivum GN PR4A PE 1 SV 1	3731.81	1.82212	Defence
Q05806	Type 5 thionin OS Triticum aestivum GN TTHV PE 2 SV 1	107.27	Treated_1	Defence
P00413	Cytochrome c oxidase subunit 2 OS Triticum aestivum GN COX2 PE 2 SV 2	780.68	0.307279	Electron transport chain
P69443	ATP synthase epsilon chain chloroplastic OS Triticum aestivum GN atpE PE 3 SV 1	445.67	0.458406	Ion Transporter
P52409	Glucan endo 1 3 beta glucosidase OS Triticum aestivum GN GLC1 PE 2 SV 1	481.15	0.402524	Lignin synthesis
P24296	Non specific lipid transfer protein Fragment OS Triticum aestivum PE 1 SV 2	937.95	Treated_1	Lipid biosynthesis
P82901	Non specific lipid transfer protein 2P OS Triticum aestivum PE 1 SV 1	901.23	0.571209	Lipid metabolism
Q84N29	Probable non specific lipid transfer protein 3 OS Triticum aestivum GN LTP3 PE 2 SV 1	695.68	0.625002	Lipid metabolism
Q9XPT0	ATP synthase subunit a chloroplastic OS Triticum aestivum GN atpI PE 3 SV 1	405.4	Treated_1	Metabolic pathway
P09195	Fructose 1 6 bisphosphatase chloroplastic OS Triticum aestivum GN FBP PE 2 SV 1	706.6	0.657047	Metabolic pathway
P12782	Phosphoglycerate kinase chloroplastic OS Triticum aestivum PE 2 SV 1	434.17	0.726149	Metabolic pathway
P68527	ATP synthase subunit a OS Triticum aestivum GN ATP6 PE 3 SV 1	274.99	0.755784	Metabolic pathway
P68538	ATP synthase protein MI25 OS Triticum aestivum PE 3 SV 1	205.65	1.71601	Metabolic pathway
P12112	ATP synthase subunit alpha chloroplastic OS Triticum aestivum GN atpA PE 3 SV 2	848.16	2.18147	Metabolic pathway
Q7XB13	Homogentisate geranylgeranyltransferase OS Triticum aestivum GN HGGT PE 2 SV 1	586.12	0.241714	Metabolic pathway
Q2UXF7	Fructan 6 exohydrolase OS Triticum aestivum GN 6 FEH PE 1 SV 1	368.68	0.367879	Metabolic pathway
P08819	Serine carboxypeptidase 2 OS Triticum aestivum GN CBP2 PE 1 SV 2	613.06	0.449329	Metabolic pathway
Q95H42	NAD P H quinone oxidoreductase subunit H chloroplastic OS Triticum aestivum GN ndhH PE 3 SV 1	563.51	0.496585	Metabolic pathway
P46285	Sedoheptulose 1 7 bisphosphatase chloroplastic OS Triticum aestivum PE 2 SV 1	419.25	0.532592	Metabolic pathway
Q9S7U0	Inositol 3 phosphate synthase OS Triticum aestivum GN MIPS PE 2 SV 1	831.62	0.548812	Metabolic pathway
Q01148	NADH ubiquinone oxidoreductase chain 1 OS Triticum aestivum GN ND1 PE 2 SV 1	1071.44	0.548812	Metabolic pathway
P12783	Phosphoglycerate kinase cytosolic OS Triticum aestivum PE 2 SV 1	977.67	0.582748	Metabolic pathway
P58420	NAD P H quinone oxidoreductase chain 4 chloroplastic OS Triticum aestivum GN ndhD PE 3 SV 1	398.98	0.600496	Metabolic pathway
P26304	NAD P H quinone oxidoreductase subunit K chloroplastic OS Triticum aestivum GN ndhK PE 3 SV 2	497.17	0.631284	Metabolic pathway
P93594	Beta amylase OS Triticum aestivum GN BMY1 PE 2 SV 1	346.39	0.631284	Metabolic pathway
P12862	ATP synthase subunit alpha mitochondrial OS Triticum aestivum GN ATPA PE 3 SV 1	402.14	0.650509	Metabolic pathway
Q1W374	Phosphomannomutase OS Triticum aestivum PE 2 SV 1	425.76	0.697676	Metabolic pathway
P27572	NADH ubiquinone oxidoreductase chain 4 OS Triticum aestivum GN ND4 PE 2 SV 2	932.99	0.733447	Metabolic pathway
Q84LA1	Fructan 1 exohydrolase w2 OS Triticum aestivum GN 1 FEHw2 PE 1 SV 1	935.63	0.755784	Metabolic pathway
Q9ZP21	Thioredoxin M type chloroplastic OS Triticum aestivum PE 2 SV 1	564.75	0.755784	Metabolic pathway
Q95H43	NAD P H quinone oxidoreductase subunit 1 chloroplastic OS Triticum aestivum GN ndhA PE 3 SV 2	858.35	0.763379	Metabolic pathway
Q41630	ADP ATP carrier protein 2 mitochondrial OS Triticum aestivum GN ANT G2 PE 3 SV 1	220.87	1.53726	Metabolic pathway
P12300	Glucose 1 phosphate adenylyltransferase large subunit chloroplastic amyloplastic Fragment OS Trit	275.04	1.53726	Metabolic pathway
Q43199	Adenine phosphoribosyltransferase 1 OS Triticum aestivum GN APT1 PE 2 SV 1	653.49	1.55271	Metabolic pathway
Q8LK61	NADP dependent glyceraldehyde 3 phosphate dehydrogenase OS Triticum aestivum GN GAPN PE 1 SV 2	639.23	1.55271	Metabolic pathway
P08117	Alpha amylase AMY3 OS Triticum aestivum GN AMY1 1 PE 2 SV 1	420.69	1.93479	Metabolic pathway
P01085	Alpha amylase inhibitor 0 19 OS Triticum aestivum PE 1 SV 1	517.41	1.95424	Metabolic pathway
P84188	Serine glyoxylate aminotransferase Fragments OS Triticum aestivum PE 1 SV 1	312.46	3.15819	Metabolic pathway
Q1XH04	4 hydroxy 7 methoxy 3 oxo 3 4 dihydro 2H 1 4 benzoxazin 2 yl glucoside beta D glucosidase 1c chloro	639.15	3.42123	Metabolic pathway
P38076	Cysteine synthase OS Triticum aestivum GN CYS1 PE 2 SV 1	519.44	3.59664	Metabolic pathway
P05312	NAD P H quinone oxidoreductase subunit I chloroplastic OS Triticum aestivum GN ndhI PE 3 SV 2	1036.59	6.88951	Metabolic pathway
P12298	Glucose 1 phosphate adenylyltransferase large subunit Fragment OS Triticum aestivum GN AGA 1 PE 2	308.6	7.92482	Metabolic pathway
P69379	NAD P H quinone oxidoreductase subunit 4L chloroplastic OS Triticum aestivum GN ndhE PE 3 SV 1	249.47	Treated_1	Metabolic pathway
P0CD55	NAD P H quinone oxidoreductase subunit 2 B chloroplastic OS Triticum aestivum GN ndhB2 PE 3 SV 1	826.35	Treated_1	Metabolic pathway
Q84N28	Flavone O methyltransferase 1 OS Triticum aestivum GN OMT1 PE 1 SV 1	402.87	0.543351	Metabolic pathway/Flavoid metabolism
P30523	Glucose 1 phosphate adenylyltransferase small subunit chloroplastic amyloplastic OS Triticum aestiv	902.34	0.650509	Metabolic pathway/starch synthesis
Q43209	Protein L isoaspartate O methyltransferase OS Triticum aestivum GN PCM PE 1 SV 1	206.01	0.511709	Other
RANDOM24	Random Sequence 24	5.23	0.67032	Other
A9UL13	Retinoblastoma related protein 1 OS Triticum aestivum GN RBR1 PE 2 SV 1	669.89	0.733447	Other
P27357	Thaumatin like protein PWIR2 OS Triticum aestivum PE 2 SV 1	913.64	9.48774	Pathogenesis related protein
P30110	Glutathione S transferase 1 OS Triticum aestivum GN GSTA1 PE 2 SV 1	151.7	Treated_1	Pathogenesis related protein
P11383	Ribulose bisphosphate carboxylase large chain OS Triticum aestivum GN rbcL PE 1 SV 2	264.19	0.0502874	Photosynthesis
P60140	Photosystem II reaction center protein L OS Triticum aestivum GN psbL PE 1 SV 2	593.63	0.210136	Photosynthesis
Q00434	Oxygen evolving enhancer protein 2 chloroplastic OS Triticum aestivum GN PSBP PE 2 SV 1	678.64	0.67032	Photosynthesis
P12463	Photosystem II protein D1 OS Triticum aestivum GN psbA PE 3 SV 2	182.53	0.704688	Photosynthesis
P07398	Ribulose bisphosphate carboxylase small chain clone 512 Fragment OS Triticum aestivum PE 2 SV 1	382.65	0.726149	Photosynthesis
Q9XPS4	Photosystem II CP43 reaction center protein OS Triticum aestivum GN psbC PE 3 SV 2	375.16	0.733447	Photosynthesis
P58311	Photosystem I P700 chlorophyll a apoprotein A1 OS Triticum aestivum GN psaA PE 3 SV 1	704.61	1.69893	Photosynthesis
P00871	Ribulose bisphosphate carboxylase small chain PWS4 3 chloroplastic OS Triticum aestivum PE 3 SV 2	810.12	1.99372	Photosynthesis
P26667	Ribulose bisphosphate carboxylase small chain PW9 chloroplastic OS Triticum aestivum PE 3 SV 1	1056.75	2.01375	Photosynthesis
P05151	Cytochrome f OS Triticum aestivum GN petA PE 3 SV 3	393.42	6.68589	Photosynthesis
P69373	Chloroplast envelope membrane protein OS Triticum aestivum GN cemA PE 3 SV 1	741.26	4.789	Photosynthesis
P04784	Chlorophyll a b binding protein chloroplastic OS Triticum aestivum GN WHAB1 6 PE 3 SV 1	440.43	3294.47	Photosynthesis
Q3I411	Gibberellin 3 beta dioxygenase 2 1 OS Triticum aestivum GN GA3ox2 1 PE 1 SV 1	242.76	0.726149	Plant growth and development
O04705	Gibberellin 20 oxidase 1 D OS Triticum aestivum GN GA20ox1D PE 1 SV 1	378.26	0.740818	Plant growth and development
P30570	EC protein III OS Triticum aestivum PE 2 SV 2	54.28	Treated_1	Plant growth and development	Zinc homeostasis during embryogenesis
P16347	Endogenous alpha amylase subtilisin inhibitor OS Triticum aestivum PE 1 SV 1	677.33	0.71177	Protease inhibitor
Q43691	Trypsin alpha amylase inhibitor CMX2 OS Triticum aestivum PE 2 SV 1	1282.39	1.73325	Protease inhibitor
Q41593	Serpin Z1A OS Triticum aestivum GN WZCI PE 1 SV 1	417.64	1.99372	Protease inhibitor
Q9ST58	Serpin Z1C OS Triticum aestivum PE 1 SV 1	612.73	2.07508	Protease inhibitor
P93693	Serpin Z1B OS Triticum aestivum PE 1 SV 1	478.89	2.2705	Protease inhibitor
P83207	Chymotrypsin inhibitor WCI OS Triticum aestivum PE 1 SV 1	313.77	Treated_1	Protease inhibitor
P01084	Alpha amylase inhibitor 0 53 OS Triticum aestivum PE 1 SV 1	706.45	Treated_1	Protease inhibitor
P25868	Ubiquitin conjugating enzyme E2 7 OS Triticum aestivum GN UBC7 PE 2 SV 1	763.72	0.060205	Protein degradation
P31251	Ubiquitin activating enzyme E1 2 OS Triticum aestivum GN UBA2 PE 2 SV 1	439.81	0.683861	Protein degradation
P52589	Protein disulfide isomerase OS Triticum aestivum GN PDI PE 2 SV 1	517.11	0.286505	Protein folding
Q95H61	30S ribosomal protein S4 chloroplastic OS Triticum aestivum GN rps4 PE 3 SV 1	418.4	0.394554	Protein synthesis
Q95H53	30S ribosomal protein S11 chloroplastic OS Triticum aestivum GN rps11 PE 3 SV 1	523.07	0.477114	Protein synthesis
Q8L803	50S ribosomal protein L9 chloroplastic OS Triticum aestivum GN RPL9 PE 2 SV 1	639.58	0.527292	Protein synthesis
Q03033	Elongation factor 1 alpha OS Triticum aestivum GN TEF1 PE 2 SV 1	615.85	0.637628	Protein synthesis
Q41583	Eukaryotic translation initiation factor isoform 4G 2 OS Triticum aestivum PE 2 SV 1	393.34	0.650509	Protein synthesis
Q03387	Eukaryotic translation initiation factor isoform 4G 1 OS Triticum aestivum PE 1 SV 2	428.25	0.677057	Protein synthesis
Q95H49	30S ribosomal protein S3 chloroplastic OS Triticum aestivum GN rps3 PE 3 SV 1	903.09	0.733447	Protein synthesis
P60577	30S ribosomal protein S19 chloroplastic OS Triticum aestivum GN rps19 A PE 3 SV 2	715.93	1.73325	Protein synthesis
P60098	Ribosomal protein S12 mitochondrial OS Triticum aestivum GN RPS12 PE 2 SV 1	416.68	1.76827	Protein synthesis
A3RCV9	Eukaryotic translation initiation factor NCBP OS Triticum aestivum GN NCBP PE 2 SV 1	303.48	1.78604	Protein synthesis
Q9AUJ7	Eukaryotic translation initiation factor 4B1 OS Triticum aestivum GN EIF4B PE 1 SV 1	923.39	2.2034	Protein synthesis
P29557	Eukaryotic translation initiation factor 4E 1 OS Triticum aestivum PE 1 SV 3	646.45	2.24791	Protein synthesis
O24473	Eukaryotic translation initiation factor 2 subunit beta OS Triticum aestivum PE 1 SV 1	489.79	8.41487	Protein synthesis
Q03389	Eukaryotic translation initiation factor isoform 4E 2 OS Triticum aestivum PE 1 SV 1	381.83	Treated_1	Protein synthesis
Q5I7K3	40S ribosomal protein S29 OS Triticum aestivum GN RPS29 PE 1 SV 1	410.57	Treated_1	Protein synthesis
P05390	60S acidic ribosomal protein P2 Fragment OS Triticum aestivum PE 1 SV 1	1377.23	Treated_1	Protein synthesis
Q95H55	30S ribosomal protein S18 chloroplastic OS Triticum aestivum GN rps18 PE 3 SV 1	232.33	Treated_1	Protein synthesis
Q95H54	50S ribosomal protein L20 chloroplastic OS Triticum aestivum GN rpl20 PE 3 SV 3	229.41	Treated_1	Protein synthesis
Q95H45	50S ribosomal protein L32 chloroplastic OS Triticum aestivum GN rpl32 PE 3 SV 1	121.27	Treated_1	Protein synthesis
P08488	Glutenin high molecular weight subunit 12 OS Triticum aestivum PE 3 SV 1	179.74	0.410656	Seed storage
P27736	Granule bound starch synthase 1 chloroplastic amyloplastic OS Triticum aestivum GN WAXY PE 1 SV 1	376.85	0.477114	Seed storage
P0CZ05	Avenin like b2 OS Triticum aestivum PE 2 SV 1	200.83	0.637628	Seed storage
P02861	Glutenin high molecular weight subunit PC256 Fragment OS Triticum aestivum PE 2 SV 1	18.41	Treated_1	Seed storage
P06659	Gamma gliadin B OS Triticum aestivum PE 3 SV 1	201.64	Treated_1	Seed storage
P0CZ06	Avenin like b3 OS Triticum aestivum PE 2 SV 1	239.31	Treated_1	Seed storage
P10969	Agglutinin isolectin 3 Fragment OS Triticum aestivum PE 1 SV 1	228.46	Treated_1	Seed storage
P04730	Gamma gliadin Fragment OS Triticum aestivum PE 2 SV 1	90.38	Treated_1	Seed storage
P04727	Alpha beta gliadin clone PW8142 OS Triticum aestivum PE 3 SV 1	339.68	Treated_1	Seed storage
P04723	Alpha beta gliadin A III OS Triticum aestivum PE 2 SV 1	267.57	Treated_1	Seed storage
Q43654	Starch synthase 1 chloroplastic amyloplastic OS Triticum aestivum GN WSSI 2 PE 2 SV 2	371.47	1.50682	Starch synthesis
B1B5D4	Ninja family protein 2 OS Triticum aestivum GN AFP B1 PE 3 SV 1	649.62	0.343008	Stress protein
Q08000	Em protein H2 OS Triticum aestivum GN EMH2 PE 2 SV 1	769.88	0.390628	Stress protein
P42755	Em protein H5 OS Triticum aestivum GN EMH5 PE 2 SV 1	862.93	0.532592	Stress protein
P04568	Em protein OS Triticum aestivum GN EM PE 2 SV 1	508.16	0.554327	Stress protein
P46526	Cold shock protein CS66 OS Triticum aestivum GN CS66 PE 2 SV 1	2086.58	0.588605	Stress protein
Q03968	Late embryogenesis abundant protein group 3 OS Triticum aestivum PE 2 SV 1	1034.22	0.644036	Stress protein
Q02066	Abscisic acid inducible protein kinase Fragment OS Triticum aestivum PE 2 SV 1	290.09	0.657047	Stress protein
P25032	DNA binding protein EMBP 1 OS Triticum aestivum PE 1 SV 1	220.12	0.67032	Stress protein
B1B5D5	Ninja family protein 3 OS Triticum aestivum GN AFP D1 PE 3 SV 1	716.62	0.683861	Stress protein
P23923	Transcription factor HBP 1b c38 OS Triticum aestivum PE 2 SV 1	573.13	0.748264	Stress protein
B6DZC8	Fructan 1 exohydrolase w3 OS Triticum aestivum GN 1 FEHw3 PE 1 SV 1	769.49	0.748264	Stress protein
Q9SWW5	Glutathione gamma glutamylcysteinyltransferase 1 OS Triticum aestivum GN PCS1 PE 2 SV 1	922.79	0.755784	Stress protein
P22701	Em protein CS41 OS Triticum aestivum GN EM PE 2 SV 1	436.14	0.755784	Stress protein
P55313	Catalase OS Triticum aestivum GN CATA PE 2 SV 1	265.99	0.755784	Stress protein
B8YG97	Avenin like b11 OS Triticum aestivum PE 3 SV 1	152.17	0.778801	Stress protein
P23922	Transcription factor HBP 1a OS Triticum aestivum PE 2 SV 1	197.77	1.55271	Stress protein
P46525	Cold shock protein CS120 OS Triticum aestivum GN CS120 PE 2 SV 2	752.82	1.80399	Stress protein
P12810	16 9 kDa class I heat shock protein 1 OS Triticum aestivum GN hsp16 9A PE 2 SV 1	372.23	Treated_1	Stress protein
P43400	Metallothionein like protein 1 OS Triticum aestivum GN ALI1 PE 2 SV 1	414.58	Treated_1	Stress protein
B1B5D3	Ninja family protein 1 OS Triticum aestivum GN AFP A1 PE 3 SV 1	111.74	Treated_1	Stress protein
Q9XPS7	DNA directed RNA polymerase subunit beta OS Triticum aestivum GN rpoB PE 3 SV 1	456.48	0.0376283	Transcription control
Q9XPS8	DNA directed RNA polymerase subunit beta OS Triticum aestivum GN rpoC1 PE 3 SV 1	346.04	0.67032	Transcription control
Q2QKB4	Splicing factor U2af large subunit B OS Triticum aestivum GN U2AF65B PE 2 SV 1	525.89	0.67032	Transcription control
Q9XPS9	DNA directed RNA polymerase subunit beta OS Triticum aestivum GN rpoC2 PE 3 SV 1	289.51	0.718924	Transcription control
Q02879	TATA box binding protein 2 OS Triticum aestivum GN TBP2 PE 2 SV 1	738.45	4.48169	Transcription control
P12073	DNA directed RNA polymerase subunit alpha OS Triticum aestivum GN rpoA PE 3 SV 2	612.69	29.9641	Transcription control
P46274	Mitochondrial outer membrane porin OS Triticum aestivum GN VDAC1 PE 2 SV 1	496.3	0.726149	Transporter
Q76LB1	Aluminum activated malate transporter 1 OS Triticum aestivum GN ALMT1 PE 1 SV 1	726.17	64.7155	Transporter
Q6YLX9	Two pore calcium channel protein 1 OS Triticum aestivum GN TPC1 PE 2 SV 1	291.29	63.2346	Transporter
Accession	Description	Score	Treated_1:Control_1_Ratio
P93692	Serpin Z2B OS Triticum aestivum PE 1 SV 1	770.98	0.778801
Q41578	Protochlorophyllide reductase A chloroplastic OS Triticum aestivum GN PORA PE 3 SV 1	626.59	0.778801
P30111	Glutathione S transferase 2 OS Triticum aestivum GN GSTA2 PE 3 SV 1	860.23	0.778801
P69661	30S ribosomal protein S15 chloroplastic OS Triticum aestivum GN rps15 A PE 3 SV 1	385.79	0.794534
Q70KG3	Protein RAFTIN 1B OS Triticum aestivum GN RAFTIN1B PE 1 SV 1	462.21	0.802519
P58386	Photosystem I P700 chlorophyll a apoprotein A2 OS Triticum aestivum GN psaB PE 3 SV 1	459.65	0.810584
O04706	Gibberellin 20 oxidase 1 B OS Triticum aestivum GN GA20ox1B PE 2 SV 1	595.48	0.83527
Q41558	Transcription factor HBP 1b c1 Fragment OS Triticum aestivum PE 1 SV 2	499.55	0.83527
Q95H46	NAD P H quinone oxidoreductase subunit 5 chloroplastic OS Triticum aestivum GN ndhF PE 3 SV 1	692.35	0.83527
P24065	Photosystem II CP47 reaction center protein OS Triticum aestivum GN psbB PE 3 SV 2	275.12	0.852144
Q43207	70 kDa peptidyl prolyl isomerase OS Triticum aestivum GN FKBP70 PE 1 SV 1	710.88	0.852144
Q9ZRA8	Tubulin beta 5 chain OS Triticum aestivum GN TUBB5 PE 2 SV 1	777.92	0.852144
P47815	Eukaryotic translation initiation factor 1A OS Triticum aestivum PE 1 SV 2	1149.83	0.852144
Q41560	16 9 kDa class I heat shock protein 2 OS Triticum aestivum GN hsp16 9B PE 1 SV 1	444.23	0.860708
Q37680	NADH ubiquinone oxidoreductase chain 5 OS Triticum aestivum GN ND5 PE 3 SV 1	784.85	0.869358
P12119	Cytochrome b6 f complex subunit 4 OS Triticum aestivum GN petD PE 3 SV 3	328.15	0.869358
Q2N2K3	Probable phytol kinase chloroplastic OS Triticum aestivum PE 2 SV 1	229.06	0.878095
Q8LRM8	Translationally controlled tumor protein homolog OS Triticum aestivum GN TCTP PE 2 SV 1	2435.6	0.88692
P11515	Serine carboxypeptidase 3 OS Triticum aestivum GN CBP3 PE 2 SV 1	396.11	0.88692
Q3I409	Gibberellin 3 beta dioxygenase 2 3 OS Triticum aestivum GN GA3ox2 3 PE 2 SV 1	342.81	0.904837
Q43217	Histone H2B 3 OS Triticum aestivum PE 1 SV 3	566.28	0.913931
Q9ZRB2	Tubulin beta 1 chain OS Triticum aestivum GN TUBB1 PE 2 SV 1	657.98	0.913931
P16851	Alpha amylase trypsin inhibitor CM2 OS Triticum aestivum PE 1 SV 2	736.3	0.913931
P24847	4 hydroxy tetrahydrodipicolinate synthase 2 chloroplastic OS Triticum aestivum PE 1 SV 1	553.49	0.923116
O04707	Gibberellin 20 oxidase 1 A OS Triticum aestivum GN GA20ox1A PE 2 SV 1	513.7	0.932394
Q43216	Histone H2B 5 OS Triticum aestivum PE 1 SV 3	530.77	0.932394
P31252	Ubiquitin activating enzyme E1 3 OS Triticum aestivum GN UBA3 PE 1 SV 1	492.08	0.941765
Q02500	NADH ubiquinone oxidoreductase chain 6 OS Triticum aestivum GN ND6 PE 3 SV 1	123.53	0.960789
Q43215	Histone H2B 4 OS Triticum aestivum GN TH153 PE 1 SV 3	572.64	0.960789
P05621	Histone H2B 2 OS Triticum aestivum PE 1 SV 2	745.13	0.970446
Q6W8Q2	1 Cys peroxiredoxin PER1 OS Triticum aestivum GN PER1 PE 2 SV 1	514.05	0.970446
Q36814	Photosystem II D2 protein OS Triticum aestivum GN psbD PE 3 SV 2	590.85	0.970446
Q3I410	Gibberellin 3 beta dioxygenase 2 2 OS Triticum aestivum GN GA3ox2 2 PE 2 SV 1	391.77	0.970446
P32112	Adenosylhomocysteinase OS Triticum aestivum GN SAHH PE 2 SV 1	259.34	0.970446
P20973	Ubiquitin activating enzyme E1 1 OS Triticum aestivum GN UBA1 PE 1 SV 1	452.44	0.980199
Q41575	Histone H2B 6 OS Triticum aestivum GN TH123 PE 1 SV 3	540.77	0.99005
P04464	Calmodulin OS Triticum aestivum PE 1 SV 3	772.27	1
P26302	Phosphoribulokinase chloroplastic OS Triticum aestivum PE 2 SV 1	611.16	1.01005
P11534	50S ribosomal protein L2 chloroplastic OS Triticum aestivum GN rpl2 A PE 3 SV 2	217.12	1.0202
Q7X9A6	Cytochrome b6 f complex iron sulfur subunit chloroplastic OS Triticum aestivum GN petC PE 2 SV 1	439.65	1.0202
Q9ZRB0	Tubulin beta 3 chain OS Triticum aestivum GN TUBB3 PE 2 SV 1	612.69	1.04081
F8RP11	Hsp70 Hsp90 organizing protein OS Triticum aestivum GN HOP PE 1 SV 1	368.54	1.04081
Q1XH05	4 hydroxy 7 methoxy 3 oxo 3 4 dihydro 2H 1 4 benzoxazin 2 yl glucoside beta D glucosidase 1b chloro	447.8	1.05127
P58272	Translation initiation factor IF 1 chloroplastic OS Triticum aestivum GN infA PE 3 SV 1	1098.21	1.05127
P46524	Dehydrin COR410 OS Triticum aestivum GN COR410 PE 2 SV 1	628.85	1.06184
B0LXM0	S adenosylmethionine synthase OS Triticum aestivum GN SAMS PE 2 SV 1	860	1.06184
P27665	Oxygen evolving enhancer protein 1 chloroplastic OS Triticum aestivum GN PSBO PE 2 SV 1	1040.04	1.07251
P26356	TATA box binding protein 1 OS Triticum aestivum GN TBP1 PE 2 SV 1	535.88	1.07251
O64394	Thioredoxin H type OS Triticum aestivum PE 2 SV 3	2225.47	1.08329
P08823	RuBisCO large subunit binding protein subunit alpha chloroplastic Fragment OS Triticum aestivum P	962.46	1.11628
O24396	Adenylosuccinate synthetase chloroplastic Fragment OS Triticum aestivum PE 1 SV 1	818.96	1.11628
D5MTF8	4 hydroxy 7 methoxy 3 oxo 3 4 dihydro 2H 1 4 benzoxazin 2 yl glucoside beta D glucosidase 1d chloro	706.2	1.11628
Q95H48	50S ribosomal protein L22 chloroplastic OS Triticum aestivum GN rpl22 PE 3 SV 1	129.67	1.11628
Q9LKJ3	Alpha glucan phosphorylase H isozyme OS Triticum aestivum PE 2 SV 1	501.79	1.11628
Q38J50	Tricetin 3 4 5 O trimethyltransferase OS Triticum aestivum GN OMT2 PE 1 SV 1	265.71	1.13883
Q1XIR9	4 hydroxy 7 methoxy 3 oxo 3 4 dihydro 2H 1 4 benzoxazin 2 yl glucoside beta D glucosidase 1a chloro	507.5	1.16183
P41378	Eukaryotic initiation factor 4A OS Triticum aestivum PE 2 SV 1	982.41	1.16183
Q00445	Small heat shock protein chloroplastic OS Triticum aestivum GN HSP21 PE 2 SV 1	731.94	1.17351
P12299	Glucose 1 phosphate adenylyltransferase large subunit chloroplastic amyloplastic OS Triticum aestiv	294.69	1.1853
Q9ST59	DELLA protein RHT 1 OS Triticum aestivum GN RHT1 PE 1 SV 1	555.23	1.1853
P29546	Elongation factor 1 beta OS Triticum aestivum PE 1 SV 2	1215.53	1.1853
P58271	Maturase K OS Triticum aestivum GN matK PE 3 SV 3	641.37	1.20925
O04437	Glutathione S transferase OS Triticum aestivum GN GSTZ1 PE 1 SV 1	445.32	1.20925
P40621	HMG1 2 like protein OS Triticum aestivum PE 2 SV 1	702.2	1.23368
Q5S1S6	Peroxiredoxin Q chloroplastic OS Triticum aestivum GN PRX1 PE 1 SV 1	299.36	1.23368
P93596	Obtusifoliol 14 alpha demethylase Fragment OS Triticum aestivum GN CYP51 PE 2 SV 1	474.08	1.24608
Q84PN8	Fructan 1 exohydrolase w1 OS Triticum aestivum GN 1 FEHw1 PE 1 SV 1	798.08	1.24608
G5CEW6	Eukaryotic translation initiation factor 4G OS Triticum aestivum PE 1 SV 1	545.11	1.24608
Q2QKB3	Splicing factor U2af large subunit A OS Triticum aestivum GN U2AF65A PE 2 SV 1	632.44	1.2586
Q05855	Peroxidase OS Triticum aestivum PE 2 SV 1	699.9	1.2586
Q41629	ADP ATP carrier protein 1 mitochondrial OS Triticum aestivum GN ANT G1 PE 3 SV 1	503.89	1.27125
P24846	4 hydroxy tetrahydrodipicolinate synthase 1 chloroplastic OS Triticum aestivum PE 1 SV 1	981.01	1.33643
Q95H60	NAD P H quinone oxidoreductase subunit J chloroplastic OS Triticum aestivum GN ndhJ PE 3 SV 1	218.51	1.34986
Q01902	Ribosomal protein S7 mitochondrial OS Triticum aestivum GN RPS7 PE 3 SV 1	845.07	1.34986
P01083	Alpha amylase inhibitor 0 28 OS Triticum aestivum GN IMA1 PE 1 SV 3	432.03	1.34986
Q43210	Phenylalanine ammonia lyase OS Triticum aestivum GN PAL PE 3 SV 1	807.93	1.36343
W5EP13	2 carboxy D arabinitol 1 phosphatase OS Triticum aestivum PE 1 SV 1	769	1.36343
P83970	Plasma membrane ATPase OS Triticum aestivum GN ha1 PE 2 SV 1	290.21	1.39097
Q9ST57	Serpin Z2A OS Triticum aestivum PE 1 SV 1	667.69	1.39097
Q9ZRB7	Tubulin alpha chain OS Triticum aestivum GN TUBA PE 2 SV 1	769.24	1.44773
P20858	ATP synthase subunit beta chloroplastic OS Triticum aestivum GN atpB PE 3 SV 1	490.56	1.46228
Q70KG5	Protein RAFTIN 1A OS Triticum aestivum GN RAFTIN1A PE 1 SV 1	1190.03	1.47698
Q00742	Dehydrin Rab15 OS Triticum aestivum GN RAB15 PE 2 SV 1	1685.15	Control_1
P08489	Glutenin high molecular weight subunit PW212 OS Triticum aestivum PE 3 SV 1	87.91	Control_1
P69386	Cytochrome b559 subunit alpha OS Triticum aestivum GN psbE PE 1 SV 2	94.73	Control_1
P27807	Histone H2B 1 OS Triticum aestivum PE 1 SV 3	733.24	Control_1
P69415	Photosystem I iron sulfur center OS Triticum aestivum GN psaC PE 3 SV 2	506.13	Control_1
P60193	Nuclear ribonuclease Z Fragment OS Triticum aestivum GN ELAC PE 1 SV 1	320.99	Control_1
P02876	Agglutinin isolectin 2 OS Triticum aestivum PE 1 SV 3	789.13	Control_1
P62733	30S ribosomal protein S7 chloroplastic OS Triticum aestivum GN rps7 A PE 3 SV 1	242.99	Control_1
A7XUQ5	Avenin like b5 OS Triticum aestivum PE 2 SV 1	341.47	Control_1
Q9XPS6	Photosystem II reaction center protein M OS Triticum aestivum GN psbM PE 3 SV 1	3483.92	Control_1
Q9XPS5	Uncharacterized protein ycf70 OS Triticum aestivum GN ycf70 PE 3 SV 1	229.71	Control_1
P60160	NADH ubiquinone oxidoreductase chain 3 OS Triticum aestivum GN ND3 PE 2 SV 1	751.42	Control_1
P33432	Puroindoline A OS Triticum aestivum GN PINA PE 1 SV 2	55.69	Control_1
P69326	Ubiquitin OS Triticum aestivum PE 3 SV 2	348.51	Control_1
P58266	Cytochrome c biogenesis protein CcsA OS Triticum aestivum GN ccsA PE 3 SV 1	1005.67	Control_1
Q43723	Trypsin alpha amylase inhibitor CMX1 CMX3 OS Triticum aestivum PE 2 SV 1	1124.34	Control_1
P69677	Photosystem II reaction center protein T OS Triticum aestivum GN psbT PE 3 SV 1	1692.06	Control_1
P58257	Photosystem I assembly protein Ycf3 OS Triticum aestivum GN ycf3 PE 3 SV 2	433.34	Control_1
P81496	Allergen C C Fragment OS Triticum aestivum PE 1 SV 1	791.23	Control_1
P17314	Alpha amylase trypsin inhibitor CM3 OS Triticum aestivum PE 1 SV 1	249.18	Control_1
P15953	Cytochrome c oxidase subunit 3 OS Triticum aestivum GN COX3 PE 2 SV 2	293.95	Control_1
P24066	30S ribosomal protein S12 chloroplastic OS Triticum aestivum GN rps12 A PE 3 SV 2	174.87	Control_1
P24064	ATP dependent Clp protease proteolytic subunit OS Triticum aestivum GN clpP PE 3 SV 2	366.73	Control_1
P12358	Photosystem II 10 kDa polypeptide Fragment OS Triticum aestivum GN PSBR PE 1 SV 1	227.38	Control_1
Q2A784	Avenin like a1 OS Triticum aestivum GN AVNLA PE 2 SV 1	1112.49	Control_1
Q2A783	Avenin like b1 OS Triticum aestivum GN AVNLB PE 1 SV 1	170.02	Control_1
P0CZ11	Avenin like a7 OS Triticum aestivum PE 3 SV 1	41.53	Control_1
P25866	Ubiquitin conjugating enzyme E2 2 OS Triticum aestivum GN UBC2 PE 1 SV 1	535.19	Control_1
P10968	Agglutinin isolectin 1 OS Triticum aestivum PE 1 SV 2	463.54	Control_1
P00228	Ferredoxin chloroplastic OS Triticum aestivum GN PETF PE 1 SV 2	510.43	Control_1
P15872	Histone H1 3 Fragments OS Triticum aestivum PE 1 SV 1	219.19	Control_1
P16159	Alpha amylase trypsin inhibitor CM16 OS Triticum aestivum PE 1 SV 1	1047.31	Control_1
D6QZM8	Avenin like b10 OS Triticum aestivum PE 3 SV 1	232.99	Control_1
D6QZM5	Avenin like b8 OS Triticum aestivum PE 3 SV 1	266.86	Control_1
D0EWS4	Avenin like b7 OS Triticum aestivum PE 3 SV 1	306.98	Control_1
P68539	Cytochrome c oxidase subunit 1 OS Triticum aestivum GN COX1 PE 3 SV 1	516.68	Control_1
RANDOM289	Random Sequence 289	22.33	Control_1
P43650	Putative ATP synthase protein YMF19 OS Triticum aestivum GN YMF19 PE 2 SV 1	1107.81	Control_1
RANDOM286	Random Sequence 286	5.39	Control_1
P82900	Non specific lipid transfer protein 2G OS Triticum aestivum PE 1 SV 2	929.17	Control_1
Q10464	Puroindoline B OS Triticum aestivum GN PINB PE 1 SV 1	650.58	Control_1
RANDOM304	Random Sequence 304	30.22	Control_1
Q8H215	ATP dependent 6 phosphofructokinase Fragment OS Triticum aestivum GN PFK PE 2 SV 1	618.34	Control_1
P06528	ATP synthase subunit b chloroplastic OS Triticum aestivum GN atpF PE 3 SV 1	1197.81	Control_1
Q70KG2	Protein RAFTIN 1C Fragment OS Triticum aestivum GN RAFTIN1C PE 3 SV 1	571.33	Control_1
Q5I7K9	60S ribosomal protein L30 OS Triticum aestivum PE 1 SV 2	126.68	Control_1
P18573	Alpha beta gliadin MM1 OS Triticum aestivum PE 1 SV 1	45.95	Control_1
P16850	Alpha amylase trypsin inhibitor CM1 OS Triticum aestivum PE 1 SV 1	791.65	Control_1
Q01481	Protein WIR1B OS Triticum aestivum GN WIR1B PE 4 SV 1	1479	Control_1
Q95H63	30S ribosomal protein S16 chloroplastic OS Triticum aestivum GN rps16 PE 3 SV 1	306.66	Control_1
Q95H62	30S ribosomal protein S14 chloroplastic OS Triticum aestivum GN rps14 PE 3 SV 1	366.82	Control_1
P10846	Alpha amylase inhibitor WDAI 3 Fragment OS Triticum aestivum GN IHA B1 2 PE 1 SV 1	478.35	Control_1
P00068	Cytochrome c OS Triticum aestivum PE 1 SV 1	476.3	Control_1
Q95H56	50S ribosomal protein L33 chloroplastic OS Triticum aestivum GN rpl33 PE 3 SV 1	147.12	Control_1
P0CD54	NAD P H quinone oxidoreductase subunit 2 A chloroplastic OS Triticum aestivum GN ndhB1 PE 3 SV 1	542.68	Control_1
Q95H52	30S ribosomal protein S8 chloroplastic OS Triticum aestivum GN rps8 PE 3 SV 1	316.14	Control_1
Q95H51	50S ribosomal protein L14 chloroplastic OS Triticum aestivum GN rpl14 PE 3 SV 1	686.21	Control_1
Q95H50	50S ribosomal protein L16 chloroplastic OS Triticum aestivum GN rpl16 PE 3 SV 1	167.64	Control_1
P04726	Alpha beta gliadin clone PW1215 OS Triticum aestivum PE 3 SV 1	495.21	Control_1
RANDOM174	Random Sequence 174	58.81	Control_1
P04725	Alpha beta gliadin A V OS Triticum aestivum PE 2 SV 1	575.73	Control_1
P04721	Alpha beta gliadin A I OS Triticum aestivum PE 2 SV 1	375.11	Control_1
P81713	Bowman Birk type trypsin inhibitor OS Triticum aestivum PE 1 SV 1	418.1	Control_1
P62786	Histone H4 variant TH091 OS Triticum aestivum PE 3 SV 2	1457.12	Control_1
P10388	Glutenin high molecular weight subunit DX5 OS Triticum aestivum GN GLU 1D 1D PE 3 SV 5	108.15	Control_1
P10387	Glutenin high molecular weight subunit DY10 OS Triticum aestivum GN GLU D1 2B PE 3 SV 1	304.12	Control_1
P10385	Glutenin low molecular weight subunit OS Triticum aestivum PE 3 SV 1	120.85	Control_1
P15290	Oxalate oxidase GF 2 8 OS Triticum aestivum PE 1 SV 1	702.93	Control_1
P55313	Catalase OS Triticum aestivum GN CATA PE 2 SV 1	265.99	1.28403
P62733	30S ribosomal protein S7 chloroplastic OS Triticum aestivum GN rps7 A PE 3 SV 1	242.99	1.29693
Q41558	Transcription factor HBP 1b c1 Fragment OS Triticum aestivum PE 1 SV 2	499.55	1.29693
Q9ZRB0	Tubulin beta 3 chain OS Triticum aestivum GN TUBB3 PE 2 SV 1	612.69	1.30996
P46526	Cold shock protein CS66 OS Triticum aestivum GN CS66 PE 2 SV 1	2086.58	1.32313

## Sheet: Proteins expressed in T-3
P04464	Calmodulin OS Triticum aestivum PE 1 SV 3	1640.43	0.532592	Cell signalling/Transporter
P0DI42	Casparian strip membrane protein 2 OS Triticum aestivum PE 2 SV 1	461.64	0.307279	Cell wall
Q9ZRB0	Tubulin beta 3 chain OS Triticum aestivum GN TUBB3 PE 2 SV 1	594.42	0.481909	Cell wall
Q9ZRA8	Tubulin beta 5 chain OS Triticum aestivum GN TUBB5 PE 2 SV 1	276.19	0.726149	Cell wall
Q9ZRB1	Tubulin beta 2 chain OS Triticum aestivum GN TUBB2 PE 2 SV 1	620.72	0.733447	Cell wall
Q9ZRB7	Tubulin alpha chain OS Triticum aestivum GN TUBA PE 2 SV 1	832.4	1.53726	Cell wall
Q9ZRA9	Tubulin beta 4 chain OS Triticum aestivum GN TUBB4 PE 2 SV 1	487.17	0.582748	Cell wall
P25032	DNA binding protein EMBP 1 OS Triticum aestivum PE 1 SV 1	779.61	0.0706512	Chromatin associated
P62785	Histone H4 variant TH011 OS Triticum aestivum PE 3 SV 2	2133.83	0.142274	Chromatin associated
P27806	Histone H1 OS Triticum aestivum PE 2 SV 2	793.15	0.477114	Chromatin associated
P68428	Histone H3 2 OS Triticum aestivum PE 1 SV 2	304.65	0.501576	Chromatin associated
P27807	Histone H2B 1 OS Triticum aestivum PE 1 SV 3	358.63	0.718924	Chromatin associated
P40621	HMG1 2 like protein OS Triticum aestivum PE 2 SV 1	485.42	0.726149	Chromatin associated
Q43217	Histone H2B 3 OS Triticum aestivum PE 1 SV 3	507.74	0.733447	Chromatin associated
Q43215	Histone H2B 4 OS Triticum aestivum GN TH153 PE 1 SV 3	506.71	0.733447	Chromatin associated
P15872	Histone H1 3 Fragments OS Triticum aestivum PE 1 SV 1	72.18	Treated_2	Chromatin associated
P33432	Puroindoline A OS Triticum aestivum GN PINA PE 1 SV 2	175.63	0.00341356	Defence
Q5S1S6	Peroxiredoxin Q chloroplastic OS Triticum aestivum GN PRX1 PE 1 SV 1	851.31	0.477114	Defence
P80602	2 Cys peroxiredoxin BAS1 chloroplastic Fragment OS Triticum aestivum GN TSA PE 1 SV 2	324.44	0.506617	Defence
O64392	Wheatwin 1 OS Triticum aestivum GN PR4A PE 1 SV 1	847.23	0.511709	Defence
P55313	Catalase OS Triticum aestivum GN CATA PE 2 SV 1	730.18	0.554327	Defence
Q9ST58	Serpin Z1C OS Triticum aestivum PE 1 SV 1	798.44	0.588605	Defence
P93692	Serpin Z2B OS Triticum aestivum PE 1 SV 1	640.76	0.71177	Defence
Q6W8Q2	1 Cys peroxiredoxin PER1 OS Triticum aestivum GN PER1 PE 2 SV 1	1266.65	0.733447	Defence
Q10464	Puroindoline B OS Triticum aestivum GN PINB PE 1 SV 1	181.11	20.6972	Defence
Q05806	Type 5 thionin OS Triticum aestivum GN TTHV PE 2 SV 1	74.55	Treated_2	Defence
Q41593	Serpin Z1A OS Triticum aestivum GN WZCI PE 1 SV 1	691.67	1.82212	Defence protein
Q84N29	Probable non specific lipid transfer protein 3 OS Triticum aestivum GN LTP3 PE 2 SV 1	1041.95	0.472367	Lipid biosynthesis
P82901	Non specific lipid transfer protein 2P OS Triticum aestivum PE 1 SV 1	425.24	Treated_2	Lipid biosynthesis
P24296	Non specific lipid transfer protein Fragment OS Triticum aestivum PE 1 SV 2	81.97	Treated_2	Lipid biosynthesis
P06528	ATP synthase subunit b chloroplastic OS Triticum aestivum GN atpF PE 3 SV 1	490.11	0.431711	Metabolic
P0CD55	NAD P H quinone oxidoreductase subunit 2 B chloroplastic OS Triticum aestivum GN ndhB2 PE 3 SV 1	940.35	0.532592	Metabolic
Q7XB13	Homogentisate geranylgeranyltransferase OS Triticum aestivum GN HGGT PE 2 SV 1	734.95	0.600496	Metabolic
P34048	Imidazoleglycerol phosphate dehydratase Fragment OS Triticum aestivum PE 2 SV 1	370.83	0.740818	Metabolic
Q8LK61	NADP dependent glyceraldehyde 3 phosphate dehydrogenase OS Triticum aestivum GN GAPN PE 1 SV 2	502.57	0.0584257	Metabolic pathway
Q1W374	Phosphomannomutase OS Triticum aestivum PE 2 SV 1	395.18	0.261846	Metabolic pathway
Q95H60	NAD P H quinone oxidoreductase subunit J chloroplastic OS Triticum aestivum GN ndhJ PE 3 SV 1	433.16	0.319819	Metabolic pathway
Q01148	NADH ubiquinone oxidoreductase chain 1 OS Triticum aestivum GN ND1 PE 2 SV 1	197.75	0.418952	Metabolic pathway
P68538	ATP synthase protein MI25 OS Triticum aestivum PE 3 SV 1	163.73	0.463013	Metabolic pathway
P00068	Cytochrome c OS Triticum aestivum PE 1 SV 1	488.71	0.511709	Metabolic pathway
P11515	Serine carboxypeptidase 3 OS Triticum aestivum GN CBP3 PE 2 SV 1	733.69	0.511709	Metabolic pathway
P09195	Fructose 1 6 bisphosphatase chloroplastic OS Triticum aestivum GN FBP PE 2 SV 1	429.97	0.527292	Metabolic pathway
Q95H42	NAD P H quinone oxidoreductase subunit H chloroplastic OS Triticum aestivum GN ndhH PE 3 SV 1	432.9	0.554327	Metabolic pathway
O24396	Adenylosuccinate synthetase chloroplastic Fragment OS Triticum aestivum PE 1 SV 1	510.02	0.588605	Metabolic pathway
Q95H46	NAD P H quinone oxidoreductase subunit 5 chloroplastic OS Triticum aestivum GN ndhF PE 3 SV 1	440.15	0.594521	Metabolic pathway
P05312	NAD P H quinone oxidoreductase subunit I chloroplastic OS Triticum aestivum GN ndhI PE 3 SV 2	347.21	0.637628	Metabolic pathway
Q84N28	Flavone O methyltransferase 1 OS Triticum aestivum GN OMT1 PE 1 SV 1	552.59	0.650509	Metabolic pathway
Q37680	NADH ubiquinone oxidoreductase chain 5 OS Triticum aestivum GN ND5 PE 3 SV 1	720.87	0.683861	Metabolic pathway
P12112	ATP synthase subunit alpha chloroplastic OS Triticum aestivum GN atpA PE 3 SV 2	840.59	0.683861	Metabolic pathway
B6DZC8	Fructan 1 exohydrolase w3 OS Triticum aestivum GN 1 FEHw3 PE 1 SV 1	171.26	0.683861	Metabolic pathway
P12783	Phosphoglycerate kinase cytosolic OS Triticum aestivum PE 2 SV 1	392.34	0.690734	Metabolic pathway
Q2UXF7	Fructan 6 exohydrolase OS Triticum aestivum GN 6 FEH PE 1 SV 1	1300.8	0.748264	Metabolic pathway
Q84PN8	Fructan 1 exohydrolase w1 OS Triticum aestivum GN 1 FEHw1 PE 1 SV 1	252.55	1.87761	Metabolic pathway
P26304	NAD P H quinone oxidoreductase subunit K chloroplastic OS Triticum aestivum GN ndhK PE 3 SV 2	265.93	1.89648	Metabolic pathway
P32112	Adenosylhomocysteinase OS Triticum aestivum GN SAHH PE 2 SV 1	351.25	3.09566	Metabolic pathway
P12300	Glucose 1 phosphate adenylyltransferase large subunit chloroplastic amyloplastic Fragment OS Trit	226.19	3.6693	Metabolic pathway
P12782	Phosphoglycerate kinase chloroplastic OS Triticum aestivum PE 2 SV 1	263.77	4.56667	Metabolic pathway
P69379	NAD P H quinone oxidoreductase subunit 4L chloroplastic OS Triticum aestivum GN ndhE PE 3 SV 1	911.33	Treated_2	Metabolic pathway
Q9XPT0	ATP synthase subunit a chloroplastic OS Triticum aestivum GN atpI PE 3 SV 1	646.56	Treated_2	Metabolic pathway
Q41629	ADP ATP carrier protein 1 mitochondrial OS Triticum aestivum GN ANT G1 PE 3 SV 1	129.2	Treated_2	Metabolic pathway
P08819	Serine carboxypeptidase 2 OS Triticum aestivum GN CBP2 PE 1 SV 2	168.4	Treated_2	Metabolic pathway
P43650	Putative ATP synthase protein YMF19 OS Triticum aestivum GN YMF19 PE 2 SV 1	70.42	Treated_2	Metabolic pathway
P68527	ATP synthase subunit a OS Triticum aestivum GN ATP6 PE 3 SV 1	67.24	Treated_2	Metabolic pathway
Q38J50	Tricetin 3 4 5 O trimethyltransferase OS Triticum aestivum GN OMT2 PE 1 SV 1	651.77	0.571209	Metabolic pathway/ Flavonoid synthesis
P26302	Phosphoribulokinase chloroplastic OS Triticum aestivum PE 2 SV 1	398.35	0.458406	Metabolic pathway/Carbohydrate biosynthesis
P12298	Glucose 1 phosphate adenylyltransferase large subunit Fragment OS Triticum aestivum GN AGA 1 PE 2	493.29	0.423162	Metabolic pathway/Starch biosynthesis
Q1XIR9	4 hydroxy 7 methoxy 3 oxo 3 4 dihydro 2H 1 4 benzoxazin 2 yl glucoside beta D glucosidase 1a chloro	488.49	0.644036	Metabolic/ ABA metabolism
P93596	Obtusifoliol 14 alpha demethylase Fragment OS Triticum aestivum GN CYP51 PE 2 SV 1	627.33	0.594521	Metabolic/streol synthesis
Q43209	Protein L isoaspartate O methyltransferase OS Triticum aestivum GN PCM PE 1 SV 1	340.27	0.472367	other	Protein repair
P81496	Allergen C C Fragment OS Triticum aestivum PE 1 SV 1	1691.51	Treated_2	Other/ allergen
O64393	Wheatwin 2 OS Triticum aestivum GN PR4B PE 1 SV 1	448.64	1.78604	Pathogene related protein
P69373	Chloroplast envelope membrane protein OS Triticum aestivum GN cemA PE 3 SV 1	1042.08	0.0812682	Photosynthesis
Q9XPS6	Photosystem II reaction center protein M OS Triticum aestivum GN psbM PE 3 SV 1	2777.46	0.440432	Photosynthesis
P24065	Photosystem II CP47 reaction center protein OS Triticum aestivum GN psbB PE 3 SV 2	709.8	0.463013	Photosynthesis
P08823	RuBisCO large subunit binding protein subunit alpha chloroplastic Fragment OS Triticum aestivum P	704.98	0.532592	Photosynthesis
P26667	Ribulose bisphosphate carboxylase small chain PW9 chloroplastic OS Triticum aestivum PE 3 SV 1	893.69	0.740818	Photosynthesis
P58311	Photosystem I P700 chlorophyll a apoprotein A1 OS Triticum aestivum GN psaA PE 3 SV 1	401.86	7.92482	Photosynthesis
P07398	Ribulose bisphosphate carboxylase small chain clone 512 Fragment OS Triticum aestivum PE 2 SV 1	1191.97	Treated_2	Photosynthesis
Q9XPS4	Photosystem II CP43 reaction center protein OS Triticum aestivum GN psbC PE 3 SV 2	63	Treated_2	Photosynthesis
P60140	Photosystem II reaction center protein L OS Triticum aestivum GN psbL PE 1 SV 2	1260.36	Treated_2	Photosynthesis
P58257	Photosystem I assembly protein Ycf3 OS Triticum aestivum GN ycf3 PE 3 SV 2	508.18	Treated_2	Photosynthesis
P60098	Ribosomal protein S12 mitochondrial OS Triticum aestivum GN RPS12 PE 2 SV 1	108.65	Treated_2	Photosynthesis
P00871	Ribulose bisphosphate carboxylase small chain PWS4 3 chloroplastic OS Triticum aestivum PE 3 SV 2	349.62	Treated_2	Photosynthesis
P69463	Cytochrome b6 f complex subunit 5 OS Triticum aestivum GN petG PE 3 SV 1	1058.96	Treated_2	Photosynthesis
Q41578	Protochlorophyllide reductase A chloroplastic OS Triticum aestivum GN PORA PE 3 SV 1	894.93	0.543351	Photosynthesis/ chlorophyll biosynthesis
P22701	Em protein CS41 OS Triticum aestivum GN EM PE 2 SV 1	1550.15	0.339596	Plant growth and development
O04705	Gibberellin 20 oxidase 1 D OS Triticum aestivum GN GA20ox1D PE 1 SV 1	628.29	0.346456	Plant growth and development
O04707	Gibberellin 20 oxidase 1 A OS Triticum aestivum GN GA20ox1A PE 2 SV 1	474.27	0.618783	Plant growth and development
Q03968	Late embryogenesis abundant protein group 3 OS Triticum aestivum PE 2 SV 1	2158.67	0.677057	Plant growth and development
Q3I411	Gibberellin 3 beta dioxygenase 2 1 OS Triticum aestivum GN GA3ox2 1 PE 1 SV 1	636.78	1.91554	Plant growth and development
P16347	Endogenous alpha amylase subtilisin inhibitor OS Triticum aestivum PE 1 SV 1	760.81	0.272532	Protease inhibitor
P01084	Alpha amylase inhibitor 0 53 OS Triticum aestivum PE 1 SV 1	333.62	0.304221	Protease inhibitor
Q9ST57	Serpin Z2A OS Triticum aestivum PE 1 SV 1	693.37	0.346456	Protease inhibitor
P16159	Alpha amylase trypsin inhibitor CM16 OS Triticum aestivum PE 1 SV 1	758.63	0.67032	Protease inhibitor
Q43691	Trypsin alpha amylase inhibitor CMX2 OS Triticum aestivum PE 2 SV 1	787	1.80399	Protease inhibitor
P01083	Alpha amylase inhibitor 0 28 OS Triticum aestivum GN IMA1 PE 1 SV 3	362.59	2.4596	Protease inhibitor
P82977	Subtilisin chymotrypsin inhibitor WSCI OS Triticum aestivum PE 1 SV 2	469.1	Treated_2	Protease inhibitor
P16851	Alpha amylase trypsin inhibitor CM2 OS Triticum aestivum PE 1 SV 2	381.06	Treated_2	Protease inhibitor
P31252	Ubiquitin activating enzyme E1 3 OS Triticum aestivum GN UBA3 PE 1 SV 1	404.67	0.453845	Protein degradation
P20973	Ubiquitin activating enzyme E1 1 OS Triticum aestivum GN UBA1 PE 1 SV 1	349.07	0.71177	Protein degradation
P25866	Ubiquitin conjugating enzyme E2 2 OS Triticum aestivum GN UBC2 PE 1 SV 1	331.16	Treated_2	Protein degradation
P69326	Ubiquitin OS Triticum aestivum PE 3 SV 2	98.05	0.472367	Protein degradation/ cell signaling
Q5I7K9	60S ribosomal protein L30 OS Triticum aestivum PE 1 SV 2	261.52	0.0278757	Protein synthesis
P17933	30S ribosomal protein S2 chloroplastic OS Triticum aestivum GN rps2 PE 3 SV 2	486.8	0.301194	Protein synthesis
O24473	Eukaryotic translation initiation factor 2 subunit beta OS Triticum aestivum PE 1 SV 1	497.89	0.414783	Protein synthesis
Q03389	Eukaryotic translation initiation factor isoform 4E 2 OS Triticum aestivum PE 1 SV 1	476.66	0.472367	Protein synthesis
Q95H49	30S ribosomal protein S3 chloroplastic OS Triticum aestivum GN rps3 PE 3 SV 1	771	0.511709	Protein synthesis
P11534	50S ribosomal protein L2 chloroplastic OS Triticum aestivum GN rpl2 A PE 3 SV 2	296.28	0.559898	Protein synthesis
Q95H54	50S ribosomal protein L20 chloroplastic OS Triticum aestivum GN rpl20 PE 3 SV 3	650.26	0.612626	Protein synthesis
P69667	50S ribosomal protein L23 chloroplastic OS Triticum aestivum GN rpl23 A PE 3 SV 1	236.02	0.637628	Protein synthesis
G5CEW6	Eukaryotic translation initiation factor 4G OS Triticum aestivum PE 1 SV 1	729.95	0.755784	Protein synthesis
P58272	Translation initiation factor IF 1 chloroplastic OS Triticum aestivum GN infA PE 3 SV 1	644.93	1.93479	Protein synthesis
Q03033	Elongation factor 1 alpha OS Triticum aestivum GN TEF1 PE 2 SV 1	524.18	1.97388	Protein synthesis
P29557	Eukaryotic translation initiation factor 4E 1 OS Triticum aestivum PE 1 SV 3	1135.27	2.2034	Protein synthesis
P47815	Eukaryotic translation initiation factor 1A OS Triticum aestivum PE 1 SV 2	208.77	2.24791	Protein synthesis
P41378	Eukaryotic initiation factor 4A OS Triticum aestivum PE 2 SV 1	747.26	4.01485	Protein synthesis
P24066	30S ribosomal protein S12 chloroplastic OS Triticum aestivum GN rps12 A PE 3 SV 2	627.47	Treated_2	Protein synthesis
P05390	60S acidic ribosomal protein P2 Fragment OS Triticum aestivum PE 1 SV 1	705.34	Treated_2	Protein synthesis
Q95H61	30S ribosomal protein S4 chloroplastic OS Triticum aestivum GN rps4 PE 3 SV 1	189.72	Treated_2	Protein synthesis
Q95H52	30S ribosomal protein S8 chloroplastic OS Triticum aestivum GN rps8 PE 3 SV 1	289.17	Treated_2	Protein synthesis
Q95H50	50S ribosomal protein L16 chloroplastic OS Triticum aestivum GN rpl16 PE 3 SV 1	406.93	Treated_2	Protein synthesis
Q95H48	50S ribosomal protein L22 chloroplastic OS Triticum aestivum GN rpl22 PE 3 SV 1	208.92	Treated_2	Protein synthesis
Q95H45	50S ribosomal protein L32 chloroplastic OS Triticum aestivum GN rpl32 PE 3 SV 1	132.81	Treated_2	Protein synthesis
O04437	Glutathione S transferase OS Triticum aestivum GN GSTZ1 PE 1 SV 1	253.19	0.496585	Pthogenesis related protein
P04727	Alpha beta gliadin clone PW8142 OS Triticum aestivum PE 3 SV 1	79.8	0.239309	Seed storage protein
P27736	Granule bound starch synthase 1 chloroplastic amyloplastic OS Triticum aestivum GN WAXY PE 1 SV 1	269.33	0.307279	Seed storage protein
P10387	Glutenin high molecular weight subunit DY10 OS Triticum aestivum GN GLU D1 2B PE 3 SV 1	245.95	1.82212	Seed storage protein
P02862	Glutenin high molecular weight subunit PC237 Fragment OS Triticum aestivum PE 2 SV 1	453.26	Treated_2	Seed storage protein
P06659	Gamma gliadin B OS Triticum aestivum PE 3 SV 1	280.56	Treated_2	Seed storage protein
P10968	Agglutinin isolectin 1 OS Triticum aestivum PE 1 SV 2	363.71	Treated_2	Seed storage protein
P10385	Glutenin low molecular weight subunit OS Triticum aestivum PE 3 SV 1	67.36	Treated_2	Seed storage protein
P30111	Glutathione S transferase 2 OS Triticum aestivum GN GSTA2 PE 3 SV 1	248.84	0.22091	stress
Q9SWW5	Glutathione gamma glutamylcysteinyltransferase 1 OS Triticum aestivum GN PCS1 PE 2 SV 1	1233.24	0.254107	Stress
P46524	Dehydrin COR410 OS Triticum aestivum GN COR410 PE 2 SV 1	1666.82	0.289384	Stress
F8RP11	Hsp70 Hsp90 organizing protein OS Triticum aestivum GN HOP PE 1 SV 1	602.93	2.117	Stress
P46526	Cold shock protein CS66 OS Triticum aestivum GN CS66 PE 2 SV 1	1249.14	2.71828	Stress
Q02066	Abscisic acid inducible protein kinase Fragment OS Triticum aestivum PE 2 SV 1	241.82	0.657047	Stress
P46525	Cold shock protein CS120 OS Triticum aestivum GN CS120 PE 2 SV 2	440.67	0.755784	Stress protein
Q2QKB3	Splicing factor U2af large subunit A OS Triticum aestivum GN U2AF65A PE 2 SV 1	397.8	0.307279	Transcription
P58271	Maturase K OS Triticum aestivum GN matK PE 3 SV 3	260.57	0.418952	Transcription control
Q9XPS8	DNA directed RNA polymerase subunit beta OS Triticum aestivum GN rpoC1 PE 3 SV 1	432.04	0.600496	Transcription control
Q41558	Transcription factor HBP 1b c1 Fragment OS Triticum aestivum PE 1 SV 2	398.06	0.600496	Transcription control
P26356	TATA box binding protein 1 OS Triticum aestivum GN TBP1 PE 2 SV 1	491.05	0.625002	Transcription control
Q42430	Zinc finger protein 1 OS Triticum aestivum PE 2 SV 1	209.21	Treated_2	Transcription control
Q6YLX9	Two pore calcium channel protein 1 OS Triticum aestivum GN TPC1 PE 2 SV 1	450.46	7.65432	Transporter
B0LXM0	S adenosylmethionine synthase OS Triticum aestivum GN SAMS PE 2 SV 1	1034.98	0.17552	Various function + precursor of ACC
Accession	Description	Score	Treated_2:Control_2_Ratio
D5MTF8	4 hydroxy 7 methoxy 3 oxo 3 4 dihydro 2H 1 4 benzoxazin 2 yl glucoside beta D glucosidase 1d chloro	723.76	0.763379
P12463	Photosystem II protein D1 OS Triticum aestivum GN psbA PE 3 SV 2	595.51	0.771052
Q70KG3	Protein RAFTIN 1B OS Triticum aestivum GN RAFTIN1B PE 1 SV 1	402.09	0.771052
Q95H43	NAD P H quinone oxidoreductase subunit 1 chloroplastic OS Triticum aestivum GN ndhA PE 3 SV 2	920.01	0.771052
Q1XH04	4 hydroxy 7 methoxy 3 oxo 3 4 dihydro 2H 1 4 benzoxazin 2 yl glucoside beta D glucosidase 1c chloro	701.73	0.786628
P00413	Cytochrome c oxidase subunit 2 OS Triticum aestivum GN COX2 PE 2 SV 2	515.45	0.794534
P31251	Ubiquitin activating enzyme E1 2 OS Triticum aestivum GN UBA2 PE 2 SV 1	519.94	0.794534
Q43210	Phenylalanine ammonia lyase OS Triticum aestivum GN PAL PE 3 SV 1	650.57	0.794534
P12299	Glucose 1 phosphate adenylyltransferase large subunit chloroplastic amyloplastic OS Triticum aestiv	166.93	0.802519
Q9AUJ7	Eukaryotic translation initiation factor 4B1 OS Triticum aestivum GN EIF4B PE 1 SV 1	1060.1	0.802519
O04706	Gibberellin 20 oxidase 1 B OS Triticum aestivum GN GA20ox1B PE 2 SV 1	316.6	0.810584
Q5I7K3	40S ribosomal protein S29 OS Triticum aestivum GN RPS29 PE 1 SV 1	487.47	0.810584
Q01902	Ribosomal protein S7 mitochondrial OS Triticum aestivum GN RPS7 PE 3 SV 1	723.06	0.810584
Q1XH05	4 hydroxy 7 methoxy 3 oxo 3 4 dihydro 2H 1 4 benzoxazin 2 yl glucoside beta D glucosidase 1b chloro	465.54	0.818731
Q9XPS7	DNA directed RNA polymerase subunit beta OS Triticum aestivum GN rpoB PE 3 SV 1	264.62	0.818731
Q41583	Eukaryotic translation initiation factor isoform 4G 2 OS Triticum aestivum PE 2 SV 1	386.55	0.826959
P52589	Protein disulfide isomerase OS Triticum aestivum GN PDI PE 2 SV 1	986.7	0.826959
P12810	16 9 kDa class I heat shock protein 1 OS Triticum aestivum GN hsp16 9A PE 2 SV 1	344.44	0.83527
Q9LKJ3	Alpha glucan phosphorylase H isozyme OS Triticum aestivum PE 2 SV 1	578.36	0.860708
P09864	Bowman Birk type proteinase inhibitor II 4 Fragment OS Triticum aestivum PE 1 SV 1	429.57	0.869358
P24847	4 hydroxy tetrahydrodipicolinate synthase 2 chloroplastic OS Triticum aestivum PE 1 SV 1	560.56	0.869358
P24846	4 hydroxy tetrahydrodipicolinate synthase 1 chloroplastic OS Triticum aestivum PE 1 SV 1	697.02	0.869358
Q03387	Eukaryotic translation initiation factor isoform 4G 1 OS Triticum aestivum PE 1 SV 2	380.65	0.878095
P38076	Cysteine synthase OS Triticum aestivum GN CYS1 PE 2 SV 1	580.18	0.878095
P12862	ATP synthase subunit alpha mitochondrial OS Triticum aestivum GN ATPA PE 3 SV 1	544.08	0.88692
P27665	Oxygen evolving enhancer protein 1 chloroplastic OS Triticum aestivum GN PSBO PE 2 SV 1	377.16	0.88692
Q9XPS9	DNA directed RNA polymerase subunit beta OS Triticum aestivum GN rpoC2 PE 3 SV 1	284.7	0.895834
B1B5D3	Ninja family protein 1 OS Triticum aestivum GN AFP A1 PE 3 SV 1	270.29	0.895834
Q70KG5	Protein RAFTIN 1A OS Triticum aestivum GN RAFTIN1A PE 1 SV 1	591.77	0.904837
A9UL13	Retinoblastoma related protein 1 OS Triticum aestivum GN RBR1 PE 2 SV 1	550.51	0.913931
W5EP13	2 carboxy D arabinitol 1 phosphatase OS Triticum aestivum PE 1 SV 1	530.47	0.913931
Q41542	Probable xyloglucan endotransglucosylase hydrolase OS Triticum aestivum GN XTH PE 2 SV 1	305.11	0.932394
P83970	Plasma membrane ATPase OS Triticum aestivum GN ha1 PE 2 SV 1	566.26	0.932394
Q76LB1	Aluminum activated malate transporter 1 OS Triticum aestivum GN ALMT1 PE 1 SV 1	439.57	0.932394
P58386	Photosystem I P700 chlorophyll a apoprotein A2 OS Triticum aestivum GN psaB PE 3 SV 1	341.88	0.951229
Q41630	ADP ATP carrier protein 2 mitochondrial OS Triticum aestivum GN ANT G2 PE 3 SV 1	706.52	0.970446
Q9S7U0	Inositol 3 phosphate synthase OS Triticum aestivum GN MIPS PE 2 SV 1	272.61	0.970446
Q2QKB4	Splicing factor U2af large subunit B OS Triticum aestivum GN U2AF65B PE 2 SV 1	326.7	0.980199
Q9ZP21	Thioredoxin M type chloroplastic OS Triticum aestivum PE 2 SV 1	778.61	0.980199
P60193	Nuclear ribonuclease Z Fragment OS Triticum aestivum GN ELAC PE 1 SV 1	606.52	1.01005
Q43654	Starch synthase 1 chloroplastic amyloplastic OS Triticum aestivum GN WSSI 2 PE 2 SV 2	356.24	1.0202
P58266	Cytochrome c biogenesis protein CcsA OS Triticum aestivum GN ccsA PE 3 SV 1	547.84	1.03045
P27572	NADH ubiquinone oxidoreductase chain 4 OS Triticum aestivum GN ND4 PE 2 SV 2	595.19	1.03045
P46285	Sedoheptulose 1 7 bisphosphatase chloroplastic OS Triticum aestivum PE 2 SV 1	315.12	1.03045
Q43207	70 kDa peptidyl prolyl isomerase OS Triticum aestivum GN FKBP70 PE 1 SV 1	705.11	1.05127
Q3I409	Gibberellin 3 beta dioxygenase 2 3 OS Triticum aestivum GN GA3ox2 3 PE 2 SV 1	259.05	1.06184
Q7X9A6	Cytochrome b6 f complex iron sulfur subunit chloroplastic OS Triticum aestivum GN petC PE 2 SV 1	655.17	1.06184
Q00434	Oxygen evolving enhancer protein 2 chloroplastic OS Triticum aestivum GN PSBP PE 2 SV 1	451.69	1.07251
P05151	Cytochrome f OS Triticum aestivum GN petA PE 3 SV 3	877.32	1.08329
P08117	Alpha amylase AMY3 OS Triticum aestivum GN AMY1 1 PE 2 SV 1	577.26	1.10517
Q84LA1	Fructan 1 exohydrolase w2 OS Triticum aestivum GN 1 FEHw2 PE 1 SV 1	281.42	1.11628
Q41575	Histone H2B 6 OS Triticum aestivum GN TH123 PE 1 SV 3	464.11	1.11628
Q05855	Peroxidase OS Triticum aestivum PE 2 SV 1	628.57	1.1275
Q43206	Catalase 1 OS Triticum aestivum GN CAT1 PE 2 SV 1	470.88	1.13883
P12119	Cytochrome b6 f complex subunit 4 OS Triticum aestivum GN petD PE 3 SV 3	1833.94	1.15027
P29546	Elongation factor 1 beta OS Triticum aestivum PE 1 SV 2	667.28	1.15027
P12073	DNA directed RNA polymerase subunit alpha OS Triticum aestivum GN rpoA PE 3 SV 2	662.67	1.17351
Q00445	Small heat shock protein chloroplastic OS Triticum aestivum GN HSP21 PE 2 SV 1	544.12	1.17351
Q8L803	50S ribosomal protein L9 chloroplastic OS Triticum aestivum GN RPL9 PE 2 SV 1	230.23	1.17351
P07747	Cytochrome b OS Triticum aestivum GN MT CYB PE 2 SV 3	634.86	1.20925
P04723	Alpha beta gliadin A III OS Triticum aestivum PE 2 SV 1	436.91	1.2214
P93594	Beta amylase OS Triticum aestivum GN BMY1 PE 2 SV 1	303.63	1.23368
P08488	Glutenin high molecular weight subunit 12 OS Triticum aestivum PE 3 SV 1	168.66	1.29693
Q9ST59	DELLA protein RHT 1 OS Triticum aestivum GN RHT1 PE 1 SV 1	543.22	1.30996
P46274	Mitochondrial outer membrane porin OS Triticum aestivum GN VDAC1 PE 2 SV 1	373.08	1.32313
P11383	Ribulose bisphosphate carboxylase large chain OS Triticum aestivum GN rbcL PE 1 SV 2	505.4	1.43333
P30523	Glucose 1 phosphate adenylyltransferase small subunit chloroplastic amyloplastic OS Triticum aestiv	577.53	1.46228
A3RCV9	Eukaryotic translation initiation factor NCBP OS Triticum aestivum GN NCBP PE 2 SV 1	601.91	1.46228
P20858	ATP synthase subunit beta chloroplastic OS Triticum aestivum GN atpB PE 3 SV 1	558.21	1.47698
Q02500	NADH ubiquinone oxidoreductase chain 6 OS Triticum aestivum GN ND6 PE 3 SV 1	389.57	Control_2
Q00742	Dehydrin Rab15 OS Triticum aestivum GN RAB15 PE 2 SV 1	791.98	Control_2
P69415	Photosystem I iron sulfur center OS Triticum aestivum GN psaC PE 3 SV 2	203.34	Control_2
P93693	Serpin Z1B OS Triticum aestivum PE 1 SV 1	700.97	Control_2
Q8LRM8	Translationally controlled tumor protein homolog OS Triticum aestivum GN TCTP PE 2 SV 1	970.4	Control_2
P23922	Transcription factor HBP 1a OS Triticum aestivum PE 2 SV 1	115.94	Control_2
P27357	Thaumatin like protein PWIR2 OS Triticum aestivum PE 2 SV 1	344.09	Control_2
P60577	30S ribosomal protein S19 chloroplastic OS Triticum aestivum GN rps19 A PE 3 SV 2	286.08	Control_2
A5A4L5	Avenin like b4 OS Triticum aestivum PE 3 SV 1	420.68	Control_2
P42755	Em protein H5 OS Triticum aestivum GN EMH5 PE 2 SV 1	1478.42	Control_2
Q9XPS5	Uncharacterized protein ycf70 OS Triticum aestivum GN ycf70 PE 3 SV 1	1764.76	Control_2
P60162	Cytochrome b6 OS Triticum aestivum GN petB PE 3 SV 1	793.51	Control_2
P04568	Em protein OS Triticum aestivum GN EM PE 2 SV 1	549.54	Control_2
RANDOM19	Random Sequence 19	6.45	Control_2
P43400	Metallothionein like protein 1 OS Triticum aestivum GN ALI1 PE 2 SV 1	579.56	Control_2
P05621	Histone H2B 2 OS Triticum aestivum PE 1 SV 2	392.93	Control_2
Q43723	Trypsin alpha amylase inhibitor CMX1 CMX3 OS Triticum aestivum PE 2 SV 1	677.05	Control_2
P69677	Photosystem II reaction center protein T OS Triticum aestivum GN psbT PE 3 SV 1	1137.82	Control_2
Q41560	16 9 kDa class I heat shock protein 2 OS Triticum aestivum GN hsp16 9B PE 1 SV 1	234.48	Control_2
O64394	Thioredoxin H type OS Triticum aestivum PE 2 SV 3	435.51	Control_2
P17314	Alpha amylase trypsin inhibitor CM3 OS Triticum aestivum PE 1 SV 1	208.23	Control_2
P15953	Cytochrome c oxidase subunit 3 OS Triticum aestivum GN COX3 PE 2 SV 2	206.65	Control_2
P30570	EC protein III OS Triticum aestivum PE 2 SV 2	789.93	Control_2
P58247	Cytochrome b6 f complex subunit 6 OS Triticum aestivum GN petL PE 2 SV 2	2424.56	Control_2
P24064	ATP dependent Clp protease proteolytic subunit OS Triticum aestivum GN clpP PE 3 SV 2	371.48	Control_2
P69661	30S ribosomal protein S15 chloroplastic OS Triticum aestivum GN rps15 A PE 3 SV 1	606.98	Control_2
Q43312	Protein H2A 7 OS Triticum aestivum GN H2A 4 PE 2 SV 3	1265.45	Control_2
P62595	Photosystem I reaction center subunit IX OS Triticum aestivum GN psaJ PE 3 SV 1	807.8	Control_2
P30569	EC protein I II OS Triticum aestivum PE 1 SV 2	789.1	Control_2
P12358	Photosystem II 10 kDa polypeptide Fragment OS Triticum aestivum GN PSBR PE 1 SV 1	410.79	Control_2
P0CZ11	Avenin like a7 OS Triticum aestivum PE 3 SV 1	27.51	Control_2
P0CZ10	Avenin like a6 OS Triticum aestivum PE 3 SV 1	75.42	Control_2
P25868	Ubiquitin conjugating enzyme E2 7 OS Triticum aestivum GN UBC7 PE 2 SV 1	332.65	Control_2
P10969	Agglutinin isolectin 3 Fragment OS Triticum aestivum PE 1 SV 1	1001.73	Control_2
B1B5D5	Ninja family protein 3 OS Triticum aestivum GN AFP D1 PE 3 SV 1	328.32	Control_2
B1B5D4	Ninja family protein 2 OS Triticum aestivum GN AFP B1 PE 3 SV 1	432.08	Control_2
P00228	Ferredoxin chloroplastic OS Triticum aestivum GN PETF PE 1 SV 2	388.12	Control_2
P15871	Histone H1 1 Fragment OS Triticum aestivum PE 1 SV 1	1572.32	Control_2
Q43199	Adenine phosphoribosyltransferase 1 OS Triticum aestivum GN APT1 PE 2 SV 1	567.02	Control_2
P68539	Cytochrome c oxidase subunit 1 OS Triticum aestivum GN COX1 PE 3 SV 1	835.22	Control_2
B8YG97	Avenin like b11 OS Triticum aestivum PE 3 SV 1	130.91	Control_2
RANDOM321	Random Sequence 321	3.28	Control_2
RANDOM286	Random Sequence 286	12.35	Control_2
P84188	Serine glyoxylate aminotransferase Fragments OS Triticum aestivum PE 1 SV 1	322.32	Control_2
Q43216	Histone H2B 5 OS Triticum aestivum PE 1 SV 3	467.58	Control_2
P02277	Histone H2A 2 2 OS Triticum aestivum PE 1 SV 1	416.59	Control_2
P49234	Profilin 3 OS Triticum aestivum GN PRO3 PE 2 SV 2	555.62	Control_2
P49233	Profilin 2 OS Triticum aestivum GN PRO2 PE 2 SV 2	628.71	Control_2
Q36814	Photosystem II D2 protein OS Triticum aestivum GN psbD PE 3 SV 2	491.03	Control_2
P04784	Chlorophyll a b binding protein chloroplastic OS Triticum aestivum GN WHAB1 6 PE 3 SV 1	409.19	Control_2
Q43208	Histone H2A 4 OS Triticum aestivum GN TH254 PE 2 SV 3	1776.07	Control_2
P69555	Photosystem II reaction center protein H OS Triticum aestivum GN psbH PE 1 SV 2	1321.43	Control_2
Q8H215	ATP dependent 6 phosphofructokinase Fragment OS Triticum aestivum GN PFK PE 2 SV 1	287.1	Control_2
Q3I410	Gibberellin 3 beta dioxygenase 2 2 OS Triticum aestivum GN GA3ox2 2 PE 2 SV 1	309.89	Control_2
Q9ZRB2	Tubulin beta 1 chain OS Triticum aestivum GN TUBB1 PE 2 SV 1	252.72	Control_2
P62104	Photosystem II reaction center protein I OS Triticum aestivum GN psbI PE 3 SV 1	1195.56	Control_2
P18573	Alpha beta gliadin MM1 OS Triticum aestivum PE 1 SV 1	27.87	Control_2
P14723	Uncharacterized 16 kDa protein in middle repetitive insertion sequence WIS1 OS Triticum aestivum PE	386.78	Control_2
Q95H63	30S ribosomal protein S16 chloroplastic OS Triticum aestivum GN rps16 PE 3 SV 1	314.71	Control_2
Q8L805	60S ribosomal protein L35 OS Triticum aestivum GN RPL35 PE 1 SV 1	481.66	Control_2
Q95H53	30S ribosomal protein S11 chloroplastic OS Triticum aestivum GN rps11 PE 3 SV 1	56.74	Control_2
P81713	Bowman Birk type trypsin inhibitor OS Triticum aestivum PE 1 SV 1	1017.15	Control_2
P01085	Alpha amylase inhibitor 0 19 OS Triticum aestivum PE 1 SV 1	398.49	Control_2
P26759	Oxalate oxidase GF 3 8 OS Triticum aestivum PE 1 SV 1	935.15	Control_2
P58420	NAD P H quinone oxidoreductase chain 4 chloroplastic OS Triticum aestivum GN ndhD PE 3 SV 1	406.79	Control_2
P69443	ATP synthase epsilon chain chloroplastic OS Triticum aestivum GN atpE PE 3 SV 1	2510.78	Control_2
P15290	Oxalate oxidase GF 2 8 OS Triticum aestivum PE 1 SV 1	359.28	Control_2
Q02879	TATA box binding protein 2 OS Triticum aestivum GN TBP2 PE 2 SV 1	282.72	Control_2
RANDOM44	Random Sequence 44	8.7	Treated_2
RANDOM289	Random Sequence 289	18.16	Treated_2
